# Supplementary material for: Phylogenomic and metabolomic approaches to provide insight for species delimitation of cultivated Ferula species in Xinjiang, China
Source: Front Plant Sci. 2026 Apr 27;17:1754844. doi: 10.3389/fpls.2026.1754844 (PMC13158219; doi:10.3389/fpls.2026.1754844)
Supplement: Supplementary file 2 [file Table1.xlsx]

## Sheet: Table S1
	Planting site names/ Species names	Specimens	Plastome accession number	ITS accession number	ETS accession number	coordinate
1	YJH	001a	PQ834963*	PV594052*	PV598177*	Ye JiaHu, Sha wan, Xinjiang, China g85.53324893, 44.35127461
		001b	PQ834964*	PV594053*	PV598178*
		001c	PQ834965*	PV594054*	PV598179*
2	YNJDDG	002a	PQ834966*	PV594055*	PV598180*	Dong Wan, Sha wan, Xinjiang, China g85.80631900, 44.09331200
		002b	PQ834967*	PV594056*	PV598181*
		002c	PQ834968*	PV594057*	PV598182*
3	TJZTL	003a	PQ834969*	PV594058*	PV598183*	Tian Jiazhuang, Sha wan, Xinjiang, China g85.81721306, 44.08937286
		003b	PQ834970*	PV594059*	PV598184*
		003c	PQ834971*	PV594060*	PV598185*
4	TJZDG	004a	PQ834972*	PV594061*	PV598186*	Tian Jiazhuang, Sha wan, Xinjiang, China g85.81721306, 44.08937286
		004b	PQ834973*	PV594062*	PV598187*
		004c	PQ834974*	PV594063*	PV598188*
5	YNJDTL	005a	PQ834975*	PV594064*	PV598189*	Dong Wan, Sha wan, Xinjiang, China g85.80631900, 44.09331200
		005b	PQ834976*	PV594065*	PV598190*
		005c	PQ834977*	PV594066*	PV598191*
6	SHY	006a	PQ834978*	PV594067*	PV598192*	Shi Huyao, Shi Hezi, Xinjiang, China g86.10444900, 44.15300900
		006b	PQ834979*	PV594068*	PV598193*
		006c	PQ834980*	PV594069*	PV598194*
7	ZJZ	007a	PQ834981*	PV594070*	PV598195*	Zhao Jiazhuang, Ma Nasi, Xinjiang, China g86.43840462, 44.21261410
		007b	PQ834982*	PV594071*	PV598196*
		007c	PQ834983*	PV594072*	PV598197*
8	XDX	008a	PQ834984*	PV594073*	PV598198*	Xin Dixiang, Chang Ji, Xinjiang, China g89.00582314, 43.83452678
		008b	PQ834985*	PV594074*	PV598199*
		008c	PQ834986*	PV594075*	PV598200*
9	FKXJ	009a	PQ834987*	PV594076*	PV598201*	Ba Yunquan, Fu Kang, Xinjiang, China g88.10249805, 44.17369385
		009b	PQ834988*	PV594077*	PV598202*
		009c	PQ834989*	PV594078*	PV598203*
10	FKFK	010a	PQ834990*	PV594079*	PV598204*	Ba Yunquan, Fu Kang, Xinjiang, China g88.10249805, 44.17369385
		010b	PQ834991*	PV594080*	PV598205*
		010c	PQ834992*	PV594081*	PV598206*
11	Ferula fukanensis	LWJ-008	PQ838296*	PV594082*	PV598176*
12	Ferula sinkiangensis	genbank	MW411057	-	-
13	Ferula bungeana	genbank	OP327560	-	-
14	Ferula canescens	genbank	OP324730	OP341494	-
15	Ferula teterrima	genbank	OP324724	OP341511	-
16	Ferula licentiana	genbank	OP324733	OP341505	-
17	Ferula kingdon-wardii	genbank	OP324743	OP341501	-
18	Ferula leiophyllo	genbank	OP324723	OP341504	-
19	Ferula foetidissima	genbank	PQ468413	PV324845	PV342228
20	Ferula gigantea	genbank	ON324042	OR906197	PV342232
21	Ferula litwinowiana	genbank	ON324045	OR906194	PV342282
22	Ferula transiliensis	genbank	ON324040	OR906192	PV342332
23	Ferula transiliensis	genbank	ON324041	OR906185	PV342333
24	Ferula renardii	genbank	ON324048	OR906190	PV342305
25	Ferula fedtschenkoana	genbank	ON324043	OR906188	PV342225
26	Ferula kelifi	genbank	ON324044	OR906193	PV342256
27	Ferula sibirica	genbank	ON324038	OR906195	PV607130
28	Ferula sibirica	genbank	ON324039	OR906184	PV342313
29	Ferula karelinii	genbank	ON324037	OR906183	PV607129
30	Ferula oopoda	genbank	ON324047	OR906189	PV342291
31	Ferula olivacea	genbank	ON324046	OR906186	PV342290
32	Daucus aureus	genbank	KX832313	JQ290119	-
33	Cuminum cyminum	genbank	MN901636	HM176650	-
*accession numbers: the sequences were newly sequenced.

## Sheet: Table S2 All samples data
Index	Mode	Compounds	Class I	Class II	Formula	Q1 (Da)	Molecular weight (Da)	RT (min)	Adduct	Mass error	Level	score	LC mode	CAS	PubChem CID	HMDB	Metlin	cpd_ID	YJH-1	YJH-2	YJH-3	YNJDDG-1	YNJDDG-2	YNJDDG-3	TJZTL-1	TJZTL-2	TJZTL-3	TJZDG-1	TJZDG-2	TJZDG-3	YNJDTL-1	YNJDTL-2	YNJDTL-3	SHY-1	SHY-2	SHY-3	ZJZ-1	ZJZ-2	ZJZ-3	XDX-1	XDX-2	XDX-3	FKXJ-1	FKXJ-2	FKXJ-3	FKFK-1	FKFK-2	FKFK-3	QC01
Zmhn002301	T3_positive	4-O-beta-D-glucosyl-4-coumaric acid	Organic acids	Organic acids	C15H18O8	344.134	326.1	2.9445	[M+NH4]+	1.79225	2	0.9559	rp	14364-05-7	9840292	HMDB0039509	-	C04415	266795	264169	257930	363284	363956	363611	576552	609922	579742	458353	424559	431990	441292	485082	472335	623866	643569	670234	340363	317129	315631	346267	334748	352764	140486	139447	133936	144916	132891	142310	389366
MW0113755	T3_positive	6-Methyl-5-hepten-2-one	Others	Ketone compounds	C8H14O	109.1	126.105	4.598	[M+H-H2O]+	3.43969	2	0.9545	rp	110-93-0	9862	HMDB0035915	-	C07287	149141	138072	136097	125111	164944	131612	130738	145061	154990	143250	137467	137178	156151	173929	166670	147325	132376	117771	178617	132879	146443	137563	123627	133300	142546	137993	129107	117418	128013	124417	118021
MW0109829	T3_positive	Thapsigargin	Heterocyclic compounds	Heterocyclic compounds	C34H50O12	673.32	650.33	7.3344	[M+Na]+	2.4919	2	0.9418	rp	67526-95-8 | 123269-03-4	446378	-	41196	C09561	125738	127364	118576	56038	56525.4	21296	357576	474605	445749	7528.44	1812.81	18949.5	7136.94	14548.9	80655.7	286798	274191	237044	10293.7	10023.8	6453.02	109117	98727.3	116242	101981	42325.3	95374	4494.52	2752.31	4411.37	190340
MW0137868	T3_positive	Daphnin	Lignans and Coumarins	Coumarins	C15H16O9	341.086	340.079	2.7066	[M+H]+	0.874976	2	0.9333	rp	486-55-5	439499	-	-	C01421	59192.8	59671.3	55917.9	106921	109344	112214	53473.4	50311.7	56480.6	63230.8	63093.7	57019	111580	114420	117541	68812.2	63570.6	66826.6	152540	151629	147726	70805.2	75348.4	71793.5	172109	182773	176055	242903	243232	237426	118826
MEDL00572	T3_positive	1,3-Dicaffeoylquinic acid	Phenolic acids	Phenolic acids	C25H24O12	534.16	516.127	4.4183	[M+NH4]+	3.78207	2	0.9321	rp	19870-46-3	6474640	HMDB0030093	-	C10445	12134.9	13447.9	11716.2	6898.19	5291.65	8284.89	3378.92	3019.71	3597.87	3246.35	3120.99	2366.75	2796.54	3193.67	3719.79	1895.51	2601.4	2694.94	3668.8	3110.68	2168.2	3704.69	2531.02	4029.55	5483.52	3666.65	2830.32	12951.8	11529.1	10768.5	8307.29
MW0010655	T3_positive	Secoisolariciresinol diglucoside	Lignans and Coumarins	Lignans	C32H46O16	709.271	686.279	5.1367	[M+Na]+	4.53279	2	0.9232	rp	158932-33-3 | 148244-82-0	9917980	-	85005	-	50926.4	46334.9	43318.3	14454.7	12853.2	13638.3	65631.3	70523	60142.7	17522.9	11658.7	11075.7	20841.8	15665.9	19269.2	98856.4	57350.3	93921	10562.7	18758.5	13928.8	35342.2	51828.2	50412.3	157464	78526.6	117103	9716.8	12272.1	9304.53	46658.1
MW0055295	T3_positive	Neryl acetate	Others	Lactones	C12H20O2	235.097	196.146	5.3377	[M+K]+	4.00015	2	0.9217	rp	141-12-8 | 16409-44-2 | 130396-85-9	1549025	HMDB0035157	84985	-	1668.37	2067.66	1431.13	743.74	431.2	1085.13	267.5	425.94	451.44	411.62	534.74	194.99	675.07	447.09	369.94	1151.36	946.67	1108.82	134.73	241.87	543.28	686.25	469.48	1353.93	1049.25	423.5	373.28	3169.78	6960.92	6699.1	1474.9
MW0012936	T3_positive	1-Oleoyl-2-acetyl-sn-glycerol	GL	DG	C23H42O5	381.296	398.303	8.7048	[M+H-H2O]+	5.88145	2	0.9212	rp	86390-77-4 | 92282-11-6	6437055	-	424	-	637.74	408.06	3815.86	584.35	545.16	444.57	511.94	2070.87	57659.2	14714	766.92	1014.31	464.46	635.23	313.84	1015.11	562.05	750.83	1303.29	557.54	788.55	1601.16	620.21	327.54	367.37	783.27	2247.7	908.16	692.41	4350.58	6910.39
MW0108646	T3_positive	N-Acetylproline	Amino acids and derivatives	Amino acids and derivatives	C7H11NO3	158.08	157.074	2.0948	[M+H]+	1.46974	2	0.9172	rp	68-95-1	66141	HMDB0094701	-	-	48166.7	24702.9	24986.7	13667.7	18266.4	19438.2	16649.7	19162	36259.2	18036.4	18853.5	17057.4	18230	17607.7	20876.5	37065.3	23716.3	31058	12285.1	12259.6	12835.2	31487.4	30572.2	32394.6	18581.2	18525.7	19712.6	15607.6	24516	14671.3	21349.9
MW0139746	T3_positive	Spinosin	Flavonoids	Flavones	C28H32O15	1217.36	608.174	4.618	[2M+H]+	1.65924	2	0.9157	rp	72063-39-9	155692	-	-	C17834	28146.3	26921.8	31819.8	13191.1	14868.4	11308.8	52470.4	59864.3	55651.8	15390	7980.49	16491.9	14612.3	15627.5	12629.8	54462.8	57794.9	52617.5	29950.9	36500.4	38920.9	18170.8	22232.9	20781.5	39213.2	32964.7	26713.7	78258.3	88996.2	78317.4	32136.1
MEDL02701	T3_positive	2,4,6-Trihydroxybenzoic acid	Phenolic acids	Phenolic acids	C7H6O5	171.027	170.022	2.0037	[M+H]+	2.15597	2	0.9111	rp	83-30-7	66520	HMDB0029649	-	-	8523.18	7593.43	8324.43	22482.4	23549.7	24090.7	10420.9	12607.9	12932.4	37817	35192.1	35934	19880.8	20067.8	18670.9	9685.3	12240.6	10893.6	14500.9	15265.3	16496.6	6422.68	5387.46	4187.68	5968.03	4486.85	4076.19	14185	14828.2	15740.2	11240.6
MW0139382	T3_positive	Plantaginin	Heterocyclic compounds	Heterocyclic compounds	C21H20O11	449.106	448.101	4.0993	[M+H]+	6.59966	2	0.9107	rp	26046-94-6	5320623	-	-	C17056	26969.5	38535.3	24282.6	13079.4	12325.8	15677.5	25003.1	24350.8	50654.2	11107.2	9416.63	9547.4	37871.6	13569.5	12543.4	44719.4	50522.5	46087.5	56080.5	24422.2	23013.8	15019.9	17156.2	15452.3	15166	13807.6	14085.4	74761.8	80596.2	76492.9	48532.5
MW0136662	T3_positive	6-Hydroxycoumarin	Lignans and Coumarins	Coumarins	C9H6O3	163.038	162.032	7.2352	[M+H]+	2.50625	2	0.9066	rp	6093-68-1	99477	HMDB0140948	-	-	226202	215639	131337	353213	91886.7	117900	143978	138483	129462	74669.6	36428.8	42573.7	107254	105357	111567	181489	180481	181452	129115	136871	139308	80771.1	44941.4	76336.9	186086	188469	50537.1	119901	190916	511134	252605
MW0103125	T3_positive	Vulgarin	Terpenoids	Sesquiterpenoids	C15H20O4	247.131	264.136	5.7813	[M+H-H2O]+	6.09326	2	0.8941	rp	3162-56-9 | 1351-48-0	94253	HMDB0036130	-	C09600	199.95	151.84	157.4	413.17	284.69	301.8	164.99	101.15	170.56	211.39	140.64	126.74	184.74	124.32	186.39	344.39	224.22	214.05	217.12	257.47	259.9	11515.2	10630.1	18907.9	406.78	205.02	226.46	648.61	780.11	947.74	1613.21
MW0137551	T3_positive	Caffeyl alcohol	Phenolic acids	Phenolic acids	C9H10O3	131.048	166.063	2.7671	[M+H-2H2O]+	3.32847	2	0.8889	rp	3598-26-3 | 272785-02-1	5282096	HMDB0141765	-	-	13051.3	11967.9	11793.2	7872.96	7333.61	7624.59	14663.1	13284.3	13113.7	2648.71	2656.89	2640.88	8225.14	7606.14	8730.22	16000	15377.4	16136.1	9756.37	9031.01	10173.6	6987.81	7467.79	6578.58	10546.4	11033.8	10675.3	11003.2	10610.3	8855.22	11274.6
MW0107840	T3_positive	Leucylproline	Amino acids and derivatives	Amino acids and derivatives	C11H20N2O3	229.153	228.147	2.2863	[M+H]+	0.78714	2	0.8889	rp	6403-35-6	80817	HMDB0011175	-	-	47698.3	44347.3	43485.3	19688.1	19863.7	13622.1	64982	52170.8	68741.6	33613.3	36383.3	34233.7	34159	28691.8	38712.1	47019.8	55836.9	44081.3	37322.6	33926.6	36740.2	6998.38	6388.25	7355.86	9906.32	5745.43	6655.54	7498.13	4861.53	8357.34	32935.8
MW0009839	T3_positive	Taprostene sodium salt	Organic acids	Organic acids	C24H29NaO5	797.426	420.191	6.2046	[2M+H]+	4.25121	2	0.8879	rp	87440-45-7	23663951	-	63113	-	85847	86132.1	88684.9	570.01	856.76	1007.03	261674	227418	280389	645.83	593.56	23762	1142.25	781.05	858.94	222597	219550	226400	2129.42	3353.84	598.33	269080	251745	259691	7180.11	6609.03	13265.1	16393	19033.2	7495.49	91211.2
MEDN0851	T3_positive	Indolepyruvate	Organic acids	Organic acids	C11H9NO3	221.091	203.058	1.4637	[M+NH4]+	1.68232	2	0.8766	rp	392-12-1	803	HMDB0060484	-	C00331	151363	153057	151758	30995.3	22255	20421.9	107249	88720	80733.7	9365.41	9494.68	10353	17166.4	18832.7	24928.2	93685.8	67964.5	71813.1	19983	20712.8	20641.3	143149	152038	140468	61063.1	61299.4	56868.8	55843.7	55130.6	56877.3	81449.8
MW0112859	T3_positive	3-Methyl-1-(2,4,6-trihydroxyphenyl)-1-butanone	Others	Ketone compounds	C11H14O4	459.149	210.089	4.5186	[2M+K]+	11.0743	2	0.8763	rp	26103-97-9	441269	HMDB0033798	-	C07350	17837.8	13967.6	16630.3	4989.67	5230.37	5228.83	11302.7	10897.8	10079.8	276.72	203.9	517.14	3955.88	7607.03	4263.56	7116.14	7329.28	6608.53	4716.81	4373.46	2619.21	9063.29	10731.9	9637.52	8294.91	7885.41	5301.36	44082.4	44455.8	42452.6	12568
MW0049085	T3_positive	Curcumol	Terpenoids	Sesquiterpenoids	C15H24O2	237.184	236.178	7.1955	[M+H]+	3.31678	2	0.8763	rp	4871-97-0	14240392	HMDB0038122	-	-	419.49	755.57	281.61	19448.7	21320.4	18926	81.21	48.41	1498.87	10439.9	12502.8	12582.7	21420	20610.4	21211.6	104.34	219.73	212.72	16757	15174.8	15468.1	67.52	109.43	22.44	86.09	1639.52	11.52	32.78	151.51	48.64	8487.17
MW0153280	T3_positive	Lys-Trp	Amino acids and derivatives	Amino acids and derivatives	C17H24N4O3	441.172	332.185	4.9763	[M+H]+	8.27984	2	0.8735	rp	50674-18-5	4369395	HMDB0028962	-	-	10283.5	12836.8	13246.3	36082.9	33801	35799.5	7175.21	3342.55	4032.9	6958.67	7547.09	9301.81	24952.9	77418.7	24928.3	9627.78	10350.7	10315.8	16913.9	15168	7226.22	5942.19	5921.67	6532.27	14982.7	18136.8	19414.9	4023.61	25534.3	22653.8	17087.2
MW0000044	T3_positive	(S)-2-Propylpiperidine	Alkaloids	Alkaloids	C8H17N	172.114	127.136	5.0966	[M-H+2Na]+	14.9497	2	0.8718	rp	458-88-8	441072	HMDB0030285	-	C06523	955.27	3750.66	4769.72	1281.16	4410.74	6157.12	2742.72	4560.1	5978.59	6079.54	5825.29	7039.24	5997.53	4423.18	4169.25	6066.61	6201.35	4391.02	2844.93	4243.22	2009.92	3498.01	2161.65	4005.71	1611.56	3372.66	1248.81	2377.35	3468.4	4058.95	2384.67
MW0109739	T3_positive	S-nitrosoglutathione	Amino acids and derivatives	Amino acids and derivatives	C10H16N4O7S	337.08	336.074	0.8676	[M+H]+	15.8381	2	0.87	rp	57564-91-7	104858	HMDB0004645	-	-	441364	137760	123348	80951.5	97843	93069.9	47879	36404.4	149398	25800	28699.8	31549.6	55356	76775.5	75230.8	279695	215633	45114.9	120011	427531	341494	268061	234719	265316	374011	345837	371962	213058	215991	159696	126943
Lmrn003000	T3_positive	DL-3-Phenyllactic acid	Organic acids	Organic acids	C9H10O3	131.048	166.063	5.6603	[M+H-2H2O]+	4.39116	2	0.8672	rp	828-01-3	3848	HMDB0000779	5745	C01479	472.27	1153.06	971.94	637.44	399.08	303.29	5952.93	5375.4	5429.01	252.68	166.61	334.32	173.86	140.78	501.24	7499.12	6267.92	6398.2	2505.35	2567.6	2473.61	708.95	2669.35	896.21	21821.9	22388.9	20736.7	15094	15539.3	15405.2	13046.6
MW0014514	T3_positive	4-Isopropylbenzyl alcohol	Alcohol and amines	Alcohols	C10H14O	133.099	150.105	6.0641	[M+H-H2O]+	4.66512	2	0.8661	rp	536-60-7	325	HMDB0031817	-	C06576	11838.4	41636.7	77382.1	10784.1	10661.2	12101.2	84998.8	19141.2	95245.4	8920.06	9135.79	17469.2	10972.4	31637.5	12285.5	32924.5	29188.4	30296	33554.6	33629.2	35013.2	16517.8	48028.4	18706.9	37864	36401.4	35412.5	36765.7	37460.8	37296.4	33677.5
MW0139812	T3_positive	Thalsimine	Heterocyclic compounds	Heterocyclic compounds	C38H40N2O7	637.299	636.284	8.5117	[M+H]+	12.8374	2	0.865	rp	5525-36-0	362568	-	-	C09661	4162.12	9634.72	7091.08	1178.18	1569.68	439.07	6824.68	12986.8	11428.6	41.47	56.45	87.66	185.37	415.35	2086.37	13946.3	14860.2	16057.9	348.9	389.27	203.91	7900.97	6409.05	8250.42	11486.9	10439.6	11380	296.59	67.86	233.3	8834.66
Lmhp002001	T3_positive	Val-Phe	Amino acids and derivatives	Amino acids and derivatives	C14H20N2O3	331.101	264.147	2.0847	[M-2H+3Na]+	19.4427	2	0.8637	rp	3918-92-1	6993120	HMDB0029134	65002	-	50266.7	48348.9	49031.5	22920.2	29586.7	23978.6	26589.6	18319.9	25079.8	11740.3	6722.35	9273.7	28039.1	27477.8	29638.3	44897.1	54653.4	54328.2	19014.2	20241.8	17633.2	48264	44065.4	11841.7	39950.2	40590.8	60098.6	5582.69	8091.96	8804.38	33297.3
MW0133728	T3_positive	4-Methylumbelliferyl heptanoate	Others	Lactones	C17H20O4	311.127	288.136	4.5186	[M+Na]+	1.20292	2	0.8631	rp	18319-92-1	87583	-	34517	-	43799.4	64474.1	50625.4	60517.7	68196.2	71119.4	55376.8	52590.9	48693.9	52343	61274.3	62397.5	69296.6	61377	61927.4	44196.4	44903.7	44924	69095.5	69774.3	63453.9	32098.7	26486.8	20866.5	45872.6	56006.1	45785	40121.3	69405	42769	51754.9
MW0103150	T3_positive	Xanthorrhizol	Phenolic acids	Phenolic acids	C15H22O	219.173	218.167	6.8394	[M+H]+	2.68366	2	0.8624	rp	30199-26-9	93135	-	-	-	116282	114750	114264	236536	225417	247862	72290.7	69123.7	64134.4	119295	120708	125974	209511	208337	205140	111315	147065	100173	111042	109572	125147	32811	34836.8	40859	105995	112344	111523	242913	243899	249504	141734
MW0109185	T3_positive	Phe-Met	Amino acids and derivatives	Amino acids and derivatives	C14H20N2O3S	343.128	296.12	1.8849	[M+HCOO+2H]+	10.9487	2	0.8611	rp	15080-84-9	7010506	HMDB0029001	65195	-	5995.18	2762.07	2800.71	9151.76	6801.09	8588.97	3548.93	1894.38	3314.96	3380.96	4272.85	2682.56	4783.76	6710.62	4812.68	6457.57	4827.57	6105.04	6834.92	6869.75	7642.36	4503.61	6342.45	9145.33	2363.05	2851.46	1315.1	5151.67	4503.49	6026.25	5151.27
MW0012346	T3_positive	13(S)-HpOTrE(gamma)	Lipids	Free fatty acids	C18H30O4	293.209	310.214	6.6814	[M+H-H2O]+	5.48198	2	0.8552	rp	121107-97-9	73242172	-	35362	-	14279.9	17530.9	18904	15818.5	20075.9	19066.9	10556.4	12878.8	10788.5	15676	14179.7	20013.2	17497.7	15280	13617.9	21841	18584.6	27036.2	19619	23626.8	26540.9	15019.7	13211	16336.1	14143	12540.7	14844.8	10470.2	14584.6	22234.3	20859.2
MEDN0494	T3_positive	8,15-DiHETE	Lipids	Free fatty acids	C20H32O4	695.448	336.23	7.1755	[2M+Na]+	4.27642	2	0.8546	rp	77667-08-4	53480358	HMDB0010219	-	-	259.82	158.49	677.97	7926.77	7737.13	7084.98	450.23	344.18	116.2	3115.12	2969.33	2843.24	6591.3	7140.39	8003.45	237.39	58.24	193.62	5655	5804.96	5479.46	276.82	8.36	72.46	148.94	141.88	605.65	26.46	201.1	125.09	3621.95
MW0000423	T3_positive	Anaprel	Alkaloids	Alkaloids	C35H42N2O9	635.284	634.289	8.3647	[M+H]+	15.7393	2	0.8497	rp	24815-24-5	5353923	-	-	-	2186.79	2691.87	2247.65	6034.19	7792.53	2280.99	1005.75	3111.95	3094.73	1731.94	3874.03	4579.48	1689.48	1816.74	6041.16	1963.21	2318.19	2900.78	2105	1860.15	1043.94	3031.94	1697.31	2333.67	2205.19	2580.87	3698	2182.85	1709.49	886.86	2108.41
MEDN0338	T3_positive	D-Phenyllactic acid	Phenolic acids	Phenolic acids	C9H10O3	131.048	166.063	6.2019	[M+H-2H2O]+	2.39194	2	0.8468	rp	7326-19-4	444718	HMDB0000563	5547	C05607	6052.72	5850.37	5885.75	13569.6	13666.5	14774.1	17808.5	18409	19282.2	9294.36	7926.44	9120.15	8055.51	8503.6	9162.08	14846.8	15423.5	16227.7	55754.1	42869.4	44821.3	4497.46	2908.34	3580.8	50011.7	48006.9	48923	32174.9	41288.2	33562.5	20928.3
MEDP1830	T3_positive	Ethyl p-methoxycinnamate	Phenolic acids	Phenolic acids	C12H14O3	207.1	206.094	4.4183	[M+H]+	0.548706	2	0.8444	rp	24393-56-4	5281783	HMDB0030762	-	C10476	11005	6627.73	11363.1	15062.3	16289.1	15197	15639.9	14438.7	14878	9342.11	6063.99	8490.39	14861.8	15151.3	14488.2	12811.3	14696.9	16228.8	14734.2	13875	13493.2	10329.7	6519.19	8866.74	39859.1	45780.4	46045.9	10110.3	8101.32	7496.23	14433.5
MW0138533	T3_positive	Isorhamnetin 3-O-alpha-rhamnopyranosyl-(1-2)-beta-galactopyranoside	Flavonoids	Flavones	C28H32O16	625.176	624.169	4.0598	[M+H]+	0.630907	2	0.8442	rp	107740-46-5	5487249	-	-	-	840009	553304	609167	794409	926198	862901	439881	498424	689887	387982	323721	319006	1.15779e+06	1.12442e+06	998429	462692	1.38652e+06	1.16885e+06	816601	794542	737413	181388	143415	138915	103978	106042	99178.6	652626	520468	511404	405741
MW0138675	T3_positive	3''-O-L-Rhamnopyranosylastragalin	Flavonoids	Flavones	C27H30O15	595.166	594.159	4.0993	[M+H]+	1.61163	2	0.843	rp	28447-29-2	23815431	-	-	-	1.49886e+06	1.82829e+06	1.73125e+06	931473	1.02499e+06	1.02837e+06	1.91213e+06	1.71218e+06	1.78324e+06	657525	706854	647854	1.15513e+06	910509	994803	3.42689e+06	3.40664e+06	3.2074e+06	1.43125e+06	1.64349e+06	1.55742e+06	984341	1.0426e+06	981828	1.00212e+06	943218	955392	5.8445e+06	6.05166e+06	5.3879e+06	2.7308e+06
MEDL00392	T3_positive	1-(9Z-octadecenoyl)-sn-glycero-3-phosphocholine	Lipids	LPC	C26H52NO7P	522.354	521.348	8.7048	[M+H]+	5.72147	2	0.8386	rp	19420-56-5	16081932	HMDB0002815	-	-	42109.7	42398.9	40978.2	44308.2	49482.8	38857.2	49599.6	41302.4	44452.6	56371.7	53739.9	49464.4	41891.9	46189.3	41026	38170.9	48142.4	44590.4	45296.5	34346.8	42411.4	32473.7	22782.8	25858.5	31688.6	33694.1	40974.6	43204.7	63980.2	52778.3	38856.2
MEDP1341	T3_positive	1-(9Z,12Z-octadecadienoyl)-sn-glycero-3-phosphocholine	Lipids	LPC	C26H50NO7P	542.346	519.332	6.5027	[M+Na]+	1.56942	2	0.8374	rp	22252-07-9	11005824	HMDB0010386	-	-	11011.5	11861.9	12226.4	15438.2	14549.3	15637.1	16571.7	11288	4709.39	19834.9	14255	20039.7	16652.1	19740.1	17976	5306.99	5502.96	4751.92	15636.9	16713.1	15052.6	13941.8	14625.1	13934.4	5133.08	10912.6	36526.2	26594.5	29138.5	38518.4	13145.4
MW0110745	T3_positive	2-Hexadecanoylthio-1-ethylphosphorylcholine	Organic acids	Organic acids	C23H48NO5PS	545.292	481.299	6.5621	[M+CH3CN+Na]+	6.65838	2	0.8374	rp	60793-01-3	194114	-	44943	-	208.12	469.1	138.5	448.61	475.36	468.77	121.27	142.56	201.46	80.45	47.94	124.4	207.62	23.69	276.39	201.73	357.76	290.53	280.45	238.12	290.68	3798.3	1646.83	7220.79	347.88	65.75	961.8	2411.03	606.8	1194.64	1079.68
MW0114048	T3_positive	Catalposide	Terpenoids	Monoterpenoids	C22H26O12	465.137	482.142	4.674	[M+H-H2O]+	4.28621	2	0.8291	rp	6736-85-2	93039	-	-	-	3884.42	145994	147656	36282.8	32954.4	29276.7	86853.1	89591.7	72770.5	4206.8	4620.99	25111.2	22510.9	35689.3	37435.3	79070.4	76932.5	76546.8	25831.5	11202.8	10361.7	48596.9	53910.3	52030.3	66538.6	57057.1	58307.6	5388.06	5319.17	8244.21	57661.8
MW0141122	T3_positive	Dioleoylphosphatidylcholine	GP	PC	C44H84NO8P	786.592	785.593	7.4722	[M+H]+	6.00097	2	0.8289	rp	52088-89-8	5364680	-	45202	-	21190	25697.5	14505.8	53270.8	46121	62055.4	75401.4	55993.3	46481.3	27758.6	45264.3	47360.6	43799.2	44151.6	51995.9	49681.7	51031.2	56111.4	37469.4	53022.1	53321.7	46303.6	49008.1	43451.9	54328.7	51465.8	35553.4	44821.4	41717.1	51559.7	22284.1
MW0061034	T3_positive	(4Ar,6aS,9aR)-1,8,8-trimethyl-2-oxo-1,4,4a,6a,7,9-hexahydropentaleno[1,6a-c]pyran-5-carboxylic acid	Terpenoids	Sesquiterpenoids	C15H20O4	529.279	264.136	7.8094	[2M+H]+	4.9896	2	0.8286	rp	138458-84-1	44715352	-	-	-	1163.88	1396.26	1055.61	391.35	204.74	175.68	928.09	2093	1817.05	45.54	68.39	189.28	46.4	53.55	677.37	3010.8	4594.69	4601.06	56.18	285.25	29.13	292.35	99.99	423.33	1836.39	1571.75	1546.54	65.23	75	66.07	2048.69
MEDN1606	T3_positive	N-Acetylarylamine	Benzene and substituted derivatives	Benzene and substituted derivatives	C8H9NO	309.096	135.068	2.9445	[2M+K]+	13.764	2	0.8281	rp	55576-55-1	904	HMDB0001250	6107	C07565	8306.41	7512.82	3846.1	11138	9495.06	9919.14	16717.9	17740.9	16520.7	13204.2	9763.25	11057.6	11540.9	10902.6	30105.5	18657.8	18515.1	18227	8963.44	6506.81	10838.6	12059.5	11806.5	10297.2	4375.25	4038.84	4241.6	5541.41	3329.43	5067.1	10351.9
MW0140017	T3_positive	Abscisic acid	Organic acids	Organic acids	C15H20O4	551.284	264.136	5.257	[2M+Na]+	2.53412	2	0.8274	rp	14398-53-9 | 21293-29-8	643732	-	-	-	45885.1	45559.1	52796.9	202422	189214	193154	26145.3	33063.3	23673.6	27188.4	20493.9	36369.8	159464	57302.4	49147.3	54628.3	52954.7	41399.9	82524	68728.4	69856.2	41154.8	42299.4	75708.2	45499.6	60688.7	45996.2	79054.7	34126.5	52399.5	66463.6
MW0143974	T3_positive	7-Hydroxycoumarinyl-gamma-linolenate	Lipids	Free fatty acids	C27H34O4	423.251	422.246	7.2749	[M+H]+	7.0055	2	0.8251	rp	161180-12-7	91746434	-	64760	-	8142.06	7914.86	8644.34	2956.28	3018.78	2115.27	12632.8	11539.7	11548	1603.91	1504.72	1929.05	1765.49	1770.86	5655.87	11190.5	9735.15	8033.58	1655.81	2079.79	2586.47	10927.4	6853.76	7140.6	6616.69	4313.77	7539.5	1998	1980.08	2253.13	11460.4
MW0134161	T3_positive	5,7-Dihydroxy-4-methylcoumarin	Lignans and Coumarins	Coumarins	C10H8O4	193.048	192.042	3.0642	[M+H]+	1.39499	2	0.8202	rp	2107-76-8	5354284	HMDB0136758	44270	-	25750.6	25798.5	27579.2	14040.3	13586.5	25288.8	7599.98	7645.13	7272.16	2402.06	2107.57	2007.22	10784.6	9088.11	12361.3	16987	17768.8	17999.5	13206.7	12397.8	12707.6	22258.8	20997.9	22497.9	76671	128889	74820.9	202676	212218	207257	50308
MW0136864	T3_positive	7,8-Dihydroxy-4-methylcoumarin	Lignans and Coumarins	Coumarins	C10H8O4	193.048	192.042	4.5385	[M+H]+	3.11413	2	0.8199	rp	2107-77-9	5355836	HMDB0136757	-	-	61659	55915.1	58893.6	4273.17	3453.8	2492.72	15926.4	13527.5	14262.5	742.03	663.72	865.9	1380.47	2206.94	1928.94	43759.9	44122.4	45212.1	6710.83	7067.76	6400.15	105614	102427	102912	95238.4	97275.5	96147.7	143483	161303	148005	51793.7
MW0105592	T3_positive	alpha-Amanitine	Heterocyclic compounds	Heterocyclic compounds	C39H54N10O14S	941.331	918.354	5.1367	[M+Na]+	12.7364	2	0.8199	rp	23109-05-9	9543442	-	-	C08438	59223.7	71841.5	59073.5	769.09	410.17	351.66	28183.6	78171.8	27040.7	11178.4	45.97	1549.55	637.72	366.31	14775.8	42017.4	31880	96670	266.08	743.45	1358.36	176430	186371	155962	45556.8	48998.1	45851.2	204.91	1604.96	967.46	44261.3
MW0001243	T3_positive	Urea, tetraphenyl-	Benzene and substituted derivatives	Benzene and substituted derivatives	C25H20N2O	364.159	364.158	2.1654	[M+]+	12.2854	2	0.8142	rp	632-89-3	222572	-	96364	-	1582.68	2765.88	5626.45	2019.49	2326.54	2896.03	916.96	698.93	520.16	2515.42	825.07	948.99	1775.94	1792.03	1499.66	789.53	1302.31	749.83	1860.23	2239.18	2605.57	1249.42	1400.23	709.85	915.73	1127.57	1758.16	3587.3	2759.8	3844.05	4433.8
MW0054407	T3_positive	Decahydro-4,8,8-trimethyl-1,4-methanoazulene-9-carbaldehyde	Others	Aldehyde compounds	C15H24O	203.178	220.183	6.6616	[M+H-H2O]+	1.92269	2	0.8136	rp	79645-28-6	565584	-	265087	-	223480	278412	193188	806726	826328	1.06478e+06	131186	131554	128924	365977	293046	272563	913325	742794	701869	123138	145175	116796	201334	267757	250716	118199	152921	160285	524652	519465	509123	982834	961689	889210	543132
MW0011852	T3_positive	1,2-Didecanoyl-sn-glycero-3-phosphocholine	GP	PC	C28H56NO8P	588.366	565.374	6.7605	[M+Na]+	0.962185	2	0.8133	rp	3436-44-0	16219892	-	45204	-	2493.12	1803.38	1984.8	4032.57	3017.86	1856.63	2173.13	3615.4	1176.63	1315.18	2350.15	1584.56	1561.87	2459.24	1943.23	2186.63	2676.05	3327.08	1225.05	436.88	867.09	739.06	2390.32	1527.1	426.08	540.3	631.28	3313.6	2107.43	1939.35	4967.42
MW0156499	T3_positive	Salannin	Terpenoids	Triterpene	C34H44O9	597.285	596.298	8.0677	[M+H]+	1.16201	2	0.813	rp	992-20-1	6437066	-	67197	-	4100.1	4202.54	4587.27	933.61	1595.55	454.21	4402.9	4669.04	8728.36	661.07	238.45	350.6	513.59	258.98	869.45	5498.09	5975.91	3998.83	197.58	465.41	118.19	7005.82	5370.75	4767.47	5700.57	6401.99	6737.88	387.72	173.18	90.69	4582.45
MW0000215	T3_positive	Deacetylvindoline	Alkaloids	Plumerane	C23H30N2O5	846.489	414.216	6.456	[2M+NH4]+	7.17359	2	0.8118	rp	3633-92-9	260534	-	64348	C01091	32925.1	4206.43	8835.34	1908.02	1635.73	1614.1	2236.85	5039.95	4750.84	1408.09	785.04	2725.78	2322.03	1109.9	2218.07	13339.4	8670.71	9892.13	1190.72	2332.6	2923.1	11796	11703.3	10326.3	2842.56	510.02	2275.65	1721.66	370.87	228.84	9481.73
MW0001356	T3_positive	N-[[4-[(pyridin-2-ylamino)methyl]phenyl]methyl]pyridin-2-amine	Benzene and substituted derivatives	Benzene and substituted derivatives	C18H18N4	359.149	290.153	3.3435	[M+Na+HCOOH]+	5.96736	2	0.8117	rp	55778-02-4	11565518	-	45578	-	161160	159084	154707	197490	184232	177870	227641	234030	244198	175609	183327	171449	204131	200750	192431	196094	195920	209106	152046	153904	152978	150008	141587	146627	194214	197755	195619	185700	181568	187731	185452
MW0148485	T3_positive	Isorescinnamine, dihydro-	Alkaloids	Alkaloids	C35H44N2O9	637.302	636.305	7.571	[M+H]+	14.2597	2	0.8106	rp	6335-49-5	232430	-	85095	-	43059.4	43338.7	45645.7	43156.9	15944.3	16745.4	27062.7	39076.8	45021.6	29971.1	19900	10938.5	3920.21	6325.01	9425.14	18610.9	35463.9	29539.2	23506	11616	10181.1	9883.3	41777	24214	45297.2	30091.3	67819.1	33629	13736	13566.4	30306
MW0006472	T3_positive	Cannabidiolic acid	Others	Others	C22H30O4	381.205	358.214	5.9023	[M+Na]+	3.33758	2	0.8102	rp	1244-58-2	160570	-	-	-	171592	164910	168860	224769	275825	217459	655594	239158	19172.3	11469.4	15990.9	18646.9	86357.4	95848.5	101724	54199.7	94186	1.25778e+06	27718.4	20672.9	23168.3	367477	345396	356861	748579	749030	715951	680322	668816	680785	450205
MW0007593	T3_positive	Mescaline	Benzene and substituted derivatives	Benzene and substituted derivatives	C11H17NO3	212.127	211.121	2.1654	[M+H]+	3.2694	2	0.8096	rp	54-04-6	4076	-	3346	C06546	6484.41	5872.25	5541.62	4250.49	4156.86	3933.6	5285.63	5899.68	5748.83	6766	6393.02	5324.18	3983.68	4116.87	3990.92	4873.24	5428.1	5026.06	5754.69	3996.53	4584.2	1119.25	431.57	1072.98	1280.19	1140.25	1218.31	549.4	1070.9	1621.28	3989.09
MW0103027	T3_positive	Umbelliprenin	Lignans and Coumarins	Coumarins	C24H30O3	411.193	366.219	3.2741	[M-H+2Na]+	7.04034	2	0.8063	rp	532-16-1 | 30413-87-7 | 23838-17-7	1781413	-	87086	-	8225.78	7469.01	6786.61	10095.3	7724.85	432.18	3430.3	3346.83	4718.5	862	3273.18	1159.47	1091.85	10679.5	13374.8	6158.8	3962.94	4907.45	2998.29	1296.42	5419.56	15685.7	10744.4	15033.1	1400.4	4522.34	9060.64	27810.7	27513.5	35305.7	7271.73
MW0013395	T3_positive	1-hexadecanoyl-2-(5Z,8Z,11Z,14Z-eicosatetraenoyl)-sn-glycero-3-phosphoethanolamine	GP	PE	C41H74NO8P	740.521	739.515	8.7048	[M+H]+	4.80808	2	0.8049	rp	70812-59-8	9546800	HMDB0008937	-	-	22308.4	20122.7	20178.2	20211.6	14976.1	9232.58	6613.53	5446.92	4606.49	6688.57	6804.39	6829.99	7441.44	7783.05	6291.49	5887.24	7832.31	7697.41	7701	6980.94	10073.9	10558	9388.08	8872.5	7031.62	6201.67	6010.43	4862.89	6551.36	5692.56	13921.6
MW0110882	T3_positive	Adrenoyl ethanolamide	Alcohol and amines	Amines	C24H41NO2	376.32	375.314	6.9784	[M+H]+	5.11516	2	0.803	rp	150314-35-5	5282273	HMDB0013626	-	C13829	10932	11386.1	10846.1	16899	17935.8	16438.8	6519.95	6456.51	5370.12	22702.2	20363.6	20992.3	17390.1	15838.7	15758.8	6888.25	6265.33	7224.87	7543.47	7278.5	7763.14	3052.17	2217.64	3801.41	6911.28	6629.27	6574.82	8563.91	7647.44	7768.19	7263.1
MW0116253	T3_positive	N-1,3-benzoxazol-2-ylguanidine	Benzene and substituted derivatives	Benzene and substituted derivatives	C8H8N4O	240.089	176.07	2.9842	[M+CH3CN+Na]+	10.2762	2	0.8029	rp	39123-82-5	222552	-	96363	-	12739.8	11274.7	11885.9	178.47	267.7	342.92	8262.46	9046.68	8793.81	171.71	135.2	166.91	432.16	45.73	1531.91	9560.47	10982.5	10666.9	2913.46	2539.48	1464.64	6600.67	5626.4	7043.02	20100.2	18488.4	19116.3	5524.01	4603.05	7397.96	7079.25
MW0011930	T3_positive	1,2-Dimyristoyl-sn-glycero-3-phosphocholine	GP	PC	C36H72NO8P	762.466	677.5	6.642	[M+K+HCOOH]+	4.34154	2	0.8016	rp	18194-24-6	5459377	HMDB0007866	-	-	7580.35	6013.62	8221.75	48053	23569.5	24385.5	5088.49	4001.14	2864.16	16385.3	17960.6	8866.17	68617.1	11604.3	57498.9	15673.2	12492.8	3224.48	8812.97	19125	34688.3	666.45	1599.19	1434.09	8651.44	3969.44	3677.6	2223.75	3054.11	4431.45	5374.18
MW0111826	T3_positive	1-Kestose	Others	Saccharides	C18H32O16	543.128	504.169	5.3478	[M+K]+	9.83661	2	0.8014	rp	470-69-9	440080	HMDB0011729	-	C03661	53419	51713.4	51802.7	1083.29	1121.42	995.05	84.13	141.85	84.41	22.01	1487.59	27.99	793.11	1109.14	793.05	2935.18	2987.41	2873.77	48.07	129.55	172.77	2144.59	1937.57	2271.05	9117.44	8424.81	222.88	10116.8	8621.66	8883.79	7758.47
MEDN0031	T3_positive	Pyroglutamic acid	Amino acids and derivatives	Amino acids and derivatives	C5H7NO3	171.085	129.043	0.5705	[M+CH3CN+H]+	20.8161	2	0.8013	rp	98-79-3	7405	HMDB0000267	-	C01879	22692.8	20944.7	20946.6	25180.2	26875.6	20450.7	16638.2	16597.1	18968.9	18865.8	20875.7	23020.6	21894.9	23514.6	26145.5	17538.1	18094.8	16341.7	18396.6	19973.5	18691.7	19150.4	19212.5	21074.8	19466.7	20836.2	21241.5	25423.3	24161.1	24278.1	22695.8
MW0124225	T3_positive	Garcinone C	Others	Ketone compounds	C23H26O7	397.163	414.168	4.3378	[M+H-H2O]+	5.98098	2	0.7995	rp	76996-27-5	44159808	HMDB0029511	-	-	30053.6	24999.7	30610.5	76624.2	87062.8	73765	26279.3	23877.6	24050.6	66474.8	53881.2	56833	71833.8	73166.3	74081.6	24120.1	26051.5	20397.3	65951	63869.9	61239	36261.4	24990.9	31399.9	27358.4	20473.8	11158.3	17894.1	27671.9	20633.8	36233.1
MW0114924	T3_positive	Di-N-acetylchitobiose	Others	Saccharides	C16H28N2O11	425.177	424.169	5.5995	[M+H]+	5.32397	2	0.799	rp	13088-78-3	160244	HMDB0062702	-	-	19867.8	16167.2	17712.4	29305.6	25840	28733.5	24019.4	30685.1	28283.5	9791.7	8441.02	9424.44	32935.8	32464.8	34698.2	11874	9772.81	10964.5	14936.1	15699.4	14001.7	9359.17	1970.27	10454.2	49217.3	32347.9	23169.3	2189.6	2363.33	10539.6	18047.7
MW0015797	T3_positive	Anisatin	Heterocyclic compounds	Heterocyclic compounds	C15H20O8	679.222	328.116	3.7021	[2M+Na]+	3.02377	2	0.7952	rp	5230-87-5	115121	-	-	-	4255.78	4608.89	3413.01	45.32	160.3	46.44	1708.4	1163.89	1273.63	149.33	42.71	39.22	292.49	120.32	237.7	3624.24	4417.62	4338.16	56.86	277.16	34.86	9274.48	9308.22	8192.91	146.68	52.01	497.28	420.45	409.41	325.9	2394.21
MW0054001	T3_positive	Hypaconitine	Alkaloids	Terpenoid alkaloids	C33H45NO10	615.3	615.304	5.378	[M+]+	0.614242	2	0.7924	rp	6900-87-4	441737	-	-	C08688	13186.9	14475	13625	81771.4	80018	76306.1	8910.88	9715.48	4924.28	47627.5	40396.3	48563.2	84466.7	77070.3	85770.5	17074.5	21018.5	18799.8	18910.5	23495.3	23183.9	2191.15	4784.21	392.94	12256.3	6521.45	1038.04	1450.61	11713.8	1488.76	14632.5
MEDP2100	T3_positive	(1H-Indol-4-yl)methanamine	Alkaloids	Plumerane	C9H10N2	163.11	146.084	3.861	[M+NH4]+	4.01922	2	0.7912	rp	3468-18-6	280302	-	44973	-	7278.91	7690.95	7092.11	8681.97	14362.5	8507.39	5771.18	7722.4	6212.54	3450.83	1959.92	2340.54	7922.44	13912.8	8978.81	12697.1	12558.6	11872.6	6295.72	6070.34	10908.2	15572.4	13379.3	17380.2	3079.63	2497.04	2517.14	3423.1	3238.35	1880.42	11680.8
MW0052343	T3_positive	Diethyl succinate	Others	Lactones	C8H14O4	371.168	174.089	3.7021	[2M+Na]+	2.46222	2	0.7876	rp	123-25-1	31249	HMDB0033838	-	-	11288.6	12552.5	6113.97	4836.94	4710.84	3900.83	6080.4	4214.87	5863.45	2329.32	3072.3	2096.61	3616.76	1918.66	3075.85	6892.3	6538.07	8637.57	2312.04	2141.89	1856.8	14911.5	21184.5	15714.6	985.91	2310.38	341.97	2801.34	213.25	369.02	6749.29
MW0055499	T3_positive	Ophiopogonin D	Steroids	Steroidal saponins	C44H70O16	854.476	854.466	6.0842	[M+]+	2.1014	2	0.7867	rp	945619-74-9 | 125150-67-6	46173859	-	-	C17042	19276.7	7692.78	11696.8	7074.81	11874.3	8715.01	1753.62	5767.58	4462.59	4783.43	5713.86	6724.52	9132.06	15763.8	14393.4	15005.5	18204.9	11749.9	7117.09	1442.75	8466.93	5307.68	8785.07	5515.42	11859	3229.84	8496.48	1085.07	899.27	4549.67	7755.22
MW0016133	T3_positive	Betamethasone 9,11-Epoxide	Benzene and substituted derivatives	Phenolic acids	C22H28O5	441.19	372.194	5.5593	[M+Na+HCOOH]+	4.70718	2	0.786	rp	981-34-0 | 14622-47-0	101933	HMDB0001875	-	C77355	18569.3	18819.6	45.92	18318	18357	18200.7	118.66	141.81	18902.2	61.39	57.4	14526.5	17779.2	18083.7	17652	20482.8	21040.2	21245.7	17229.4	17078.9	16654.5	682.6	247.34	219.23	166253	165987	166886	332.63	20232.7	20636.8	26125.5
MW0108809	T3_positive	Nitroarginine	Amino acids and derivatives	Amino acids and derivatives	C6H13N5O4	264.067	219.097	1.1927	[M-H+2Na]+	4.11893	2	0.7849	rp	2149-70-4	440005	-	44307	C03417	5118.86	6322	6263.33	4225.11	3810.66	12371.4	2430.43	3398.27	3070.91	361.67	572.73	544.06	3657.99	8499.3	16879.3	5359.62	7306.44	7173.67	5023.02	6223.96	3866.91	13127.6	14125.4	12691.2	10921.5	6498.54	6719.83	3920.32	12729.8	2259.74	8535.13
MW0137107	T3_positive	7-Methoxyflavanone	Others	Ketone compounds	C16H14O3	531.169	254.094	3.3038	[2M+Na]+	17.0371	2	0.7843	rp	21785-09-1	2825024	-	52509	-	24540.3	22330.6	21324.7	15708.7	15256.7	11030.7	5324.59	7249.14	6761.39	23690	26892	25068.4	26448	24572.1	22611.5	24806.8	29151.8	27970.7	41884.6	41253.7	46108	11225.9	12582.8	11199.7	13252.2	12316.1	8056.72	12186.5	12318.9	9226.46	19889.2
MW0054771	T3_positive	[(2R,3R,4R,5R,6S,7S,8R,13R,14R,16S,17S,18R)-8-acetyloxy-5,7,14-trihydroxy-6,16,18-trimethoxy-13-(methoxymethyl)-11-methyl-11-azahexacyclo[7.7.2.12,5.01,10.03,8.013,17]nonadecan-4-yl] benzoate	Alkaloids	Terpenoid alkaloids	C33H45NO11	631.294	631.299	4.9964	[M+]+	4.32488	2	0.7835	rp	2752-64-9	23641113	-	-	-	1224.28	293.19	1644.73	50255.8	52754.4	16206.9	1168.52	901.97	2654.89	22355.7	20930.8	13657.4	40011.2	44101.3	56964.4	5232.41	10404.9	10267.5	10262.5	5731.26	5689.46	624.82	269.12	106.58	1188.63	643.44	714.06	252.29	2061.43	909.19	12135.3
MW0168818	T3_positive	Oxybenzone	Benzene and substituted derivatives	Benzene and substituted derivatives	C14H12O3	229.084	228.079	6.3838	[M+H]+	0.444815	2	0.7826	rp	131-57-7	4632	HMDB0015497	-	C14285	12923.4	12443.3	12170.2	1110.97	1670.72	1705.64	4795.48	5890.94	6521.57	455.49	660.85	304.27	896.51	1333.6	817.98	16125.1	12630.3	16620.4	2362.17	3207.93	3035.9	11843.8	11722	12013.6	11806.6	11857.7	11601.6	92067.1	34144.9	35997.7	12632.8
MW0009131	T3_positive	N-Methyltyramine	Benzene and substituted derivatives	Benzene and substituted derivatives	C9H13NO	332.113	151.1	3.0842	[M+HCOO+2H]+	4.37973	2	0.7824	rp	370-98-9	9727	HMDB0003633	-	C02442	17638.4	18874.2	14808.9	14574.4	13034.3	10887.6	10166.6	7998.47	9912.57	2974.27	5884.95	12021	7391.94	8717.58	16394.2	9435.68	10311.8	5039.17	3044.95	3143.16	2971.65	14657.8	11388.5	14111.6	19483.1	20081.2	18655.8	10169.6	9127.76	8992.91	13136.9
MW0000337	T3_positive	(e)-2-[(2s,3s)-3-Ethyl-8-methoxy-1,2,3,4,6,7,12,12b-octahydroindolo[3,2-h]quinolizin-2-yl]-3-methoxyprop-2-enoic acid methyl ester	Alkaloids	Alkaloids	C23H30N2O4	835.4	398.221	6.5224	[2M+K]+	2.89954	2	0.7819	rp	4098-40-2	3032504	HMDB0041933	-	-	67652.1	66044.8	67509.2	11403.1	4058.11	7540.72	55847.1	45670.9	48619.8	4705.25	2171.18	7312.76	12158.1	7959.22	11397.6	55069.2	43779	45690.5	34490.9	29465.6	30052.2	57281.3	51307.1	56442.3	102027	115131	109854	26915.1	24219.5	35385.2	47960.4
MW0056883	T3_positive	Colfosceril palmitate	GP	PC	C40H80NO8P	756.552	733.562	6.3739	[M+Na]+	0.20138	2	0.7818	rp	63-89-8	452110	HMDB0000564	5548	C00157	6870.09	3973.35	533.19	3346.74	3113.58	1274.08	7222.04	6351.47	4642.92	20409.1	29368.5	44060.7	30131.4	74761.6	86959.6	278205	89958.4	348705	114966	105537	136502	78839.8	101472	109008	42719.2	53136.6	63843.6	97333.1	52911.4	83869.2	34781.7
MW0006328	T3_positive	N-Benzyloxycarbonylglycine	Benzene and substituted derivatives	Benzene and substituted derivatives	C10H11NO4	251.103	209.069	2.9445	[M+CH3CN+H]+	2.99714	2	0.7812	rp	1138-80-3	14349	-	-	C03710	332.27	105.44	31.69	37.18	620.48	987.03	897.04	183.86	730.15	882.74	23.83	782.76	12.07	5.28	1030.55	243.43	148.9	226	1184.98	1893.94	1194.03	3498.82	3604.52	3516.19	8664.86	8601.77	8762.91	32033.4	31573.5	31728.5	4869.42
MW0005999	T3_positive	alpha-Hydroxyhippuric acid	Benzene and substituted derivatives	Benzene and substituted derivatives	C9H9NO4	237.085	195.053	1.9636	[M+CH3CN+H]+	2.10494	2	0.7803	rp	16555-77-4	450272	HMDB0002404	6667	-	13701	13625.5	12524.3	1005.4	1511.23	812.56	7969.97	9251.23	7982.45	588.85	667.64	532.56	1622.63	2254.96	2511.2	8179	6347.19	6821.05	867.44	1499.95	1001.47	3392.88	6306.74	5879.6	2342.75	2865.79	4623.24	2243.01	5040.49	1710.28	5281.42
MW0106978	T3_positive	Glutamylproline	Amino acids and derivatives	Amino acids and derivatives	C10H16N2O5	286.128	244.106	1.1657	[M+CH3CN+H]+	1.55271	2	0.78	rp	41745-47-5	11218768	HMDB0028827	-	-	26396.4	26905.2	26240.4	26071.6	26134.5	25998.5	24878.9	26660.9	27023.1	21118.1	21299.5	20716.3	25301.4	25479	25171.2	29282.7	30079.7	30367.5	24545.7	24222.8	23749.8	27605.3	28194	544.74	295.22	28295.5	801.55	12875.9	13019.5	12758.3	25837.3
MW0126137	T3_positive	Picrotin	Heterocyclic compounds	Heterocyclic compounds	C15H18O7	379.099	310.105	4.0005	[M+Na+HCOOH]+	2.04725	2	0.7798	rp	21416-53-5	442291	HMDB0240279	43703	C09528	33398.7	31296.7	28116.4	21624.9	23200.7	20609	18061.2	19743.4	22843.3	16035.8	13882.8	15263.4	16202.5	19758	18315.8	30530.2	26952.4	30292.5	22147.2	18717	19939.8	23118.6	22437.2	23759.7	23101.8	25644.7	21498.3	19354.5	21424	22277.3	18291
MW0053734	T3_positive	Glycerophospho-N-Palmitoyl Ethanolamine	GP	PE	C21H44NO7P	454.292	453.286	6.899	[M+H]+	2.58629	2	0.7797	rp	100575-09-5	53393933	-	45334	-	333448	319335	304205	415140	558335	503716	740838	766082	897043	610908	778627	695309	453017	485029	427426	364185	417716	438441	607180	617240	651722	172660	154664	132461	260035	229329	277519	305817	317013	356551	441159
MEDN0493	T3_positive	4-Methoxycinnamic acid	Phenolic acids	Phenolic acids	C10H10O3	357.132	178.063	5.4183	[2M+H]+	2.54684	2	0.7797	rp	943-89-5	699414	HMDB0002040	6453	-	33428.9	32362.5	31719.5	23354.5	26429.4	24429.2	12077.7	10424.6	12012.1	19148.7	18907	19097	15711.6	17026.2	17578.1	14453.7	14498.3	13201.2	27086.1	18289.1	21183.5	21759.3	20339.9	23133.5	10605.7	11204.7	11232.8	33469.7	39390.7	34699.1	21249.9
MW0000482	T3_positive	Leurocristine	Alkaloids	Alkaloids	C46H56N4O10	825.404	824.4	5.0966	[M+H]+	5.7584	2	0.7795	rp	57-22-7 | 132142-73-5	5388993	HMDB0014681	-	-	2807.88	2520.69	7303.54	4472.69	8242.22	10704.2	4020.91	3702.41	2078.48	7249.24	4228.79	5494.69	7363.98	13471.8	9589.07	634.68	1467.53	3572.75	13355.7	10531.8	6290.79	11862.7	4512.92	3113.76	1947.49	4598.29	2386.13	3578.5	3533.19	1545.05	6350.24
MW0103367	T3_positive	3-Deaza-2'-deoxyadenosine	Nucleotides and derivatives	Nucleotides and derivatives	C11H14N4O3	319.095	250.107	1.2944	[M+Na+HCOOH]+	3.21611	2	0.7794	rp	78582-17-9	122636	-	96553	-	5741.65	7625.01	1698.68	2073.73	2339.45	1793.87	3111.88	3041.31	3271.73	1275.15	1459.12	1302.72	1967.81	1894.48	1866.4	2725.1	5648.71	2408.18	1524.72	1722.06	1917.01	9541.54	6729.24	10743.7	3679.2	1712.55	3517.28	1857.64	3042.42	5868.51	4200.44
MW0168272	T3_positive	Oxycanthine	Lignans and Coumarins	Lignans	C37H40N2O6	677.28	608.289	5.3377	[M+Na+HCOOH]+	1.36687	2	0.7794	rp	548-40-3	371257	HMDB0030172	-	C09598	78036.8	72828.7	56414.1	138506	151030	216546	21473.3	21751.9	25412.8	88009	87011.6	79616.7	116506	105147	80485.8	37778.2	48047.1	37508.7	55777.1	99981	84467.4	93818.8	72567.7	104052	130719	117616	109744	138966	137503	131590	63943.2
MW0150595	T3_positive	Gly-Pro-Glu	Amino acids and derivatives	Amino acids and derivatives	C12H19N3O6	365.142	301.127	1.3595	[M+CH3CN+Na]+	0.15397	2	0.7789	rp	32302-76-4	3080768	-	20209	-	4505.81	1888	2784.92	2440.17	727.55	2473.54	657.51	2161.32	1202.19	1624.48	1541.68	811.77	2049.54	1073.44	994.5	1910.38	3362.35	2851.9	1340.53	1220.87	1585.04	6640.77	3189.71	6726.41	1461.82	1769.5	2700.62	5771.04	4941.37	5487.4	3200.48
MW0014839	T3_positive	5(S)-Hydroperoxyeicosatetraenoic acid	Lipids	Free fatty acids	C20H32O4	319.226	336.23	7.3344	[M+H-H2O]+	0.0266953	2	0.7789	rp	71774-08-8	5280778	HMDB0001193	6070	C05356	1778.34	1581.71	1645.53	28135.2	59489.8	27439	1151.15	238.35	1120.51	23639.1	24815.9	23624.3	31547.4	30910.3	30932.8	4662.01	4163.04	3847.31	25527	25784.6	26279.9	3074.91	2780.88	2934.75	1648.7	1907.35	13.84	71.48	87.37	25.48	25655.9
MW0049160	T3_positive	Dethiobiotin	Organic acids	Organic acids	C10H18N2O3	467.236	214.132	4.5682	[2M+K]+	1.87313	2	0.7783	rp	533-48-2	445027	HMDB0003581	3351	C01909	10341.7	8618.33	10573.6	4026.95	2563.46	6741.43	3381.69	3473.83	3721.45	3585.12	5032.79	7377.73	3673.55	6843.38	2786.68	3761.98	4283.09	1573.01	3170.92	3774.11	3273.96	2409.1	2217.09	1989.21	3305.08	1548.79	1816.85	2955.04	1702.84	3277.75	3371.26
FDATN00282	T3_positive	Neohesperidin dihydrochalcone	Flavonoids	Chalcones	C28H36O15	654.239	612.205	4.776	[M+CH3CN+H]+	0.198007	2	0.7781	rp	20702-77-6	30231	HMDB0030542	43746	-	77708.9	75675.8	79793.8	41975.4	49784.9	47284.2	72122.9	61859.6	58757.4	18330.2	19433.7	22405.1	35986.4	37675.7	39481.3	66916.5	62965.6	69494.5	20743.2	30774.7	29364.2	136630	127279	137342	21789.4	18088.2	16737	41554	50037.2	25208.1	55355.8
MW0000973	T3_positive	Gingerol	Phenolic acids	Phenolic acids	C17H26O4	295.19	294.183	6.562	[M+H]+	1.98654	2	0.7776	rp	23513-14-6 | 1391-73-7	442793	HMDB0005783	45734	C10462	4502.36	3920.52	4346.59	175159	194506	170470	195.95	1047.9	315.34	11407.6	18719.9	11733.1	76053.6	82441.2	85331.1	520.15	346.14	595.9	4737.23	4897.32	5060.44	516.27	789.24	229.15	40.71	33.27	14351.8	845.94	522.12	292.25	31117.5
MW0108583	T3_positive	N-3-oxo-tetradec-7(Z)-enoyl-L-Homoserine lactone	Others	Lactones	C18H29NO4	324.216	323.21	6.0641	[M+H]+	0.363166	2	0.7776	rp	482598-46-9	10881846	-	45495	-	16029.8	14561.6	15770.1	37836.4	37706.6	40724.8	48900.3	45485.4	53159.6	167065	172894	151799	26764.1	30426	29045.7	27612.5	28008.4	29450	19771.1	21442.5	21570.8	29971.2	31162	30522.6	42143.8	43487.9	39712	56485.6	59201.7	59720	45311.3
MW0113988	T3_positive	beta-D-Galp-(1->3)-D-GalpNAc	Others	Saccharides	C14H25NO11	348.128	383.143	2.0847	[M+H-2H2O]+	3.67583	2	0.7776	rp	20972-29-6	441248	-	-	C07278	70467.7	59109.9	67318.6	78527.8	44530.9	77769.5	19758	14936.2	22399.6	15856.5	12610	12858.9	72726.9	46993.6	47562.9	96384.6	65760.8	69653.8	35023.3	32739.4	37197.2	183082	56117.7	45785.6	89445.3	92347.6	147215	33336.7	32874.4	33955.9	63284.1
MW0124084	T3_positive	Eupatoriochromene	Others	Others	C13H14O3	219.1	218.094	4.4986	[M+H]+	2.77639	2	0.7775	rp	19013-03-7	100768	-	43992	C09006	23940.5	19674.6	23279.4	56309.1	60148.7	69412.3	18784.4	18707.7	16784.2	50012	54564.8	53928.6	50371.7	72341.5	63298.2	16600.9	13890.7	9363.95	58881.5	58072.7	57014.8	22246.2	18834.4	23562	14743.3	21282.1	22590.7	40221.7	41399.9	59112	36395.5
pme0321	T3_positive	Kaempferol-7-rhamnoside	Flavonoids	Flavonols	C21H20O10	509.027	432.106	0.9268	[M-H+2K]+	3.71857	2	0.7773	rp	20196-89-8	25079965	-	-	-	5963.52	7184.44	5073.5	187.22	61.58	241.68	5617.01	2101.11	6009.8	36.47	82.87	46.5	78.03	308.79	395.54	11490.2	8792.74	8243.49	88.64	103.3	93.45	12907.8	8852.96	12071.7	287.64	668.7	297.62	368.9	250.3	93.74	3733.04
MW0168432	T3_positive	1,2-bis(heptanoylthio) Glycerophosphocholine	GP	PC	C22H44NO6PS2	531.267	513.235	8.7048	[M+NH4]+	1.36777	2	0.7769	rp	89019-63-6	57369907	-	63009	-	3444.28	3574.79	3324.95	5980.98	5354.28	5986.46	8437.22	7805.62	7745.28	13159.9	13220.5	11350.6	7451.33	8219.99	8537.2	6460.27	6514.66	5899.43	8846.78	9289.42	9144.69	5007.34	4334.93	4423.19	5673.05	5552.16	5683.56	4573.31	4630.2	5312.02	7444.25
MW0138010	T3_positive	Neuronica	Others	Lactones	C14H14O3	231.1	230.094	6.165	[M+H]+	1.58376	2	0.7764	rp	3155-48-4 | 1635-33-2 | 500-64-1	5369129	-	263496	-	13115.7	13022.9	13873.9	374.28	1294.3	475.83	10876.5	9602.28	10274	1830.96	1323.72	642.51	473.02	321.58	326.92	26882.2	25623	23428.3	1849.73	2255.24	2045.84	15987.5	16097.5	12510.4	2066.35	1510.14	1968.07	3618.33	8171.12	7406.07	12004.1
MW0112865	T3_positive	Isovalerophenone	Others	Ketone compounds	C11H14O	209.116	162.105	4.5558	[M+HCOO+2H]+	1.60225	2	0.7764	rp	582-62-7	68493	-	265084	-	25727.4	24781.5	22631.5	29465.5	29766.6	30329.6	29430.9	28958.2	31137	5858.35	2248.76	5605.77	25026	25042.8	25424	45765.8	47271.4	105703	19011.4	21901.8	20618.5	18397.3	24298.3	26843.2	62140.6	63231.6	59674.8	6073.79	8785.28	5336.5	27092.3
MW0108704	T3_positive	N-Benzyloxycarbonyl-L-leucine	Amino acids and derivatives	Amino acids and derivatives	C14H19NO4	531.272	265.131	7.5909	[2M+H]+	2.55097	2	0.7761	rp	2018-66-8	74840	-	-	C04335	25186.2	25890.1	25099.6	18072.9	15586.6	17640.8	33553.3	23751.1	27537.3	21762.5	38758.5	22548.3	20354.6	14286.9	15708.6	17465.8	16344	16808.4	21786	24027	18626	24219.1	16842.2	19486.6	24837.1	25497.1	22444.3	13262	16505.2	18498.9	26281.2
MW0006078	T3_positive	Benzyl alcohol	Benzene and substituted derivatives	Benzene and substituted derivatives	C7H8O	177.054	108.058	3.0842	[M+Na+HCOOH]+	4.14517	2	0.7761	rp	100-51-6	244	HMDB0003119	-	C03485	1.18416e+06	1.1849e+06	1.24323e+06	458735	450586	467759	989547	998552	992520	485882	492532	485116	432782	444255	455917	782439	779641	772594	470822	475801	461670	514345	504554	520283	475342	479504	456858	278787	281082	281214	601071
MW0103675	T3_positive	Thymidine-5'-phosphate	Nucleotides and derivatives	Nucleotides and derivatives	C10H15N2O8P	323.063	322.057	0.8478	[M+H]+	0.708572	2	0.776	rp	365-07-1	9700	HMDB0001227	6092	C00364	159290	169278	188372	184277	192883	214720	113916	127449	115111	114091	112305	101845	239330	235736	225569	140736	116837	128858	178682	176351	161357	147846	159566	158222	207502	199416	208413	61026.8	54467.6	19799.1	172526
MW0000247	T3_positive	Ergocristine	Alkaloids	Alkaloids	C35H39N5O5	610.306	609.295	4.776	[M+H]+	1.41178	2	0.7755	rp	511-08-0	31116	-	-	C09164	38267.1	43602.6	37683.8	91912.2	96100.7	96653	31775.7	50568	44156.9	25863.3	54262.3	20141.2	88642.7	91624.1	100009	36077.5	56649.2	49417.1	31445.5	44395	45292.9	15047.8	24996.5	18260.3	15773.2	11673	20447.1	7190.7	5092.68	6582.04	14877
MW0127920	T3_positive	2,5-Dihydroxycinnamic acid	Organic acids	Organic acids	C9H8O4	163.038	180.042	4.2176	[M+H-H2O]+	3.084	2	0.7755	rp	636-01-1 | 38489-67-7	6442618	HMDB0134041	-	-	79814.6	94765	106358	178413	156290	145515	89021.4	79510	85191.1	190938	145254	145417	125120	56123.4	131831	77744	79655.1	185562	291263	269242	270063	97214.4	72454.9	94118.9	472250	555350	542471	243601	226530	196349	181884
MW0157012	T3_positive	L-Seryl-L-lysine	Amino acids and derivatives	Amino acids and derivatives	C9H19N3O4	297.152	233.138	1.4237	[M+CH3CN+Na]+	1.77416	2	0.7752	rp	22677-61-8	16122513	HMDB0029044	-	-	1258.8	1467.16	1439.13	692.17	1319.55	497.03	789.65	618.28	651.86	234.58	192.76	380.29	974.02	852.93	755.44	1425.67	1247.24	1440.48	1340.85	1095.35	1294.21	4143.14	6179.05	3746.25	7865.36	5740.24	4213.11	10744.3	11345.6	10236.9	2596.38
MW0009430	T3_positive	Phenylpropiolic acid	Benzene and substituted derivatives	Benzene and substituted derivatives	C9H6O2	147.043	146.037	3.7619	[M+H]+	2.08733	2	0.7751	rp	637-44-5	69475	HMDB0002359	6644	-	121171	121515	119944	192748	194083	186120	109698	97835.7	106489	494596	504203	524795	230840	230266	238405	85579.1	84176.5	84762.6	394488	388084	399992	48849.9	49465.9	48861.9	55926.2	60657.3	57579.3	44832.1	42775	45363.4	153637
MW0116019	T3_positive	3,4-Methylenedioxycinnamaldehyde	Others	Aldehyde compounds	C10H8O3	177.054	176.047	3.9208	[M+H]+	2.47092	2	0.7747	rp	14756-00-4 | 58095-77-5	5374493	-	263513	-	970276	1.02402e+06	979522	556722	512302	547714	510384	481329	510022	430785	414651	427844	456086	452617	495161	450117	420480	429503	659903	629367	611999	378919	384814	250790	541523	582150	557399	373316	359036	350307	537282
MW0000731	T3_positive	(4-Hydroxy-3-methoxyphenyl)ethanol	Phenolic acids	Phenolic acids	C9H12O3	354.19	168.079	4.9964	[2M+NH4]+	1.05979	2	0.7745	rp	2380-78-1	16928	HMDB0038925	-	-	55292.7	55993.8	59942.6	84544.8	73643.5	82351.4	41784.7	41749.3	42054	20835.8	19298.9	19751.8	67856.1	94413	71950.3	115276	98534	113224	89195.4	100324	95137.1	15284.7	14205.9	13368.7	6671.64	95.43	14150.6	28733.6	31182.2	31386.5	48910.6
MW0123887	T3_positive	Ethenodeoxyadenosine	Heterocyclic compounds	Heterocyclic compounds	C12H13N5O3	551.211	275.102	3.3633	[2M+H]+	4.25202	2	0.7744	rp	68498-25-9	10945668	HMDB0001786	6339	-	9652.4	6229.73	7007.75	16388.9	17321.8	17057.5	7559.64	5513.05	8184.91	4744.72	6089.19	5807.84	13924	14072.5	14816.5	2469.62	4435.74	365.13	5298.06	6616.65	6963.69	3596	9011.93	13239	13224.1	14756.4	11687.5	27773.5	30592.1	29211.7	12282.5
MW0052740	T3_positive	Ethyl tetradecanoate	Others	Lactones	C16H32O2	274.273	256.24	6.0641	[M+NH4]+	0.486977	2	0.7743	rp	124-06-1	31283	HMDB0034153	-	-	241953	230531	236439	142284	146245	160315	148832	93119.8	162138	190228	178833	125282	133219	129941	155915	72962.6	116569	129526	99802.6	62013.2	148889	107649	117142	110007	110592	133080	13542.1	120879	138087	129055	159362
MW0007840	T3_positive	Monoethyl phthalate	Benzene and substituted derivatives	Benzene and substituted derivatives	C10H10O4	389.122	194.058	4.0795	[2M+H]+	3.89747	2	0.7739	rp	2306-33-4	75318	HMDB0002120	-	-	4160.65	4466.81	6774.35	14012.8	10017.7	11713	9359.51	7180.9	7250.23	20686.4	17911.5	12321.7	17254.3	10131.7	9905.21	5437.04	6402.05	5455.5	27475.6	24008.1	19062.8	4388.13	6650.81	4626.79	3722.51	3844.94	4250.13	6445.19	4858.45	9285.15	8251.53
MEDP0109	T3_positive	Homoveratric acid	Phenolic acids	Phenolic acids	C10H12O4	383.168	196.074	3.9407	[M+Na]+	3.01137	2	0.7735	rp	93-40-3	7139	HMDB0000434	5423	-	40021.6	38107.5	34430.9	11057.3	13953.5	11771.5	12854.4	12595.3	14089.3	5768.96	4837.78	5978.22	13493.8	15027.5	14551.4	54476.9	54179.7	58252.4	5995.72	2933.76	5773.74	58538.7	54204	60733.1	39991.7	45023.4	47657	4138.81	4504.8	7122.44	23842.4
MEDP1015	T3_positive	5,6-Dihydroxyindole-2-carboxylic acid	Alkaloids	Plumerane	C9H7NO4	404.118	193.037	2.6261	[2M+NH4]+	20.0231	2	0.7735	rp	4790-08-3	119405	HMDB0001253	6110	C04185	50392.3	51224.8	52275.7	367.52	385.21	614.98	53079.5	56041.2	46517	1107.22	1444.26	1732.78	1373.61	473.19	527.87	35782	42089.9	36023.2	503.6	547.93	223.63	33693.7	35137.9	30971.5	16351.9	17595.2	15896.7	2950.71	1356.29	3709.46	23654
MW0103382	T3_positive	4'-Methylacetophenone	Others	Ketone compounds	C9H10O	493.144	134.073	3.0842	[2M+K]+	0.71742	2	0.7735	rp	122-00-9	8500	HMDB0032608	-	-	3091.24	4017.34	8144.24	9324.71	8841.18	8148.97	12230.7	12153.9	13582.5	3377.38	3755.79	3394.14	9429.26	9879.63	16409.6	5121.7	8462.22	7735.27	6816.49	6927.52	6204.71	9911.35	8308.77	11986.4	6795.55	4705.46	4615.04	780.12	1589.68	2441.82	7717.64
MW0127884	T3_positive	2'-Hydroxy-4'-Methoxychalcone	Others	Ketone compounds	C16H14O3	255.1	254.094	6.1849	[M+H]+	4.12377	2	0.7734	rp	39273-61-5 | 52923-29-2	5380645	HMDB0135608	-	-	16421.5	14739.7	16667.2	173.93	992.48	903.28	15103.7	20636.5	16398.1	294.47	380.83	239.94	742.46	776.9	1046.33	34200.7	45750.3	30088	1997.64	2008.59	2076.67	20580.4	19768.9	17536.5	3394.6	3384.56	3775.54	13334.5	28172	27109.6	24371.5
MW0155498	T3_positive	Phe-Phe	Amino acids and derivatives	Amino acids and derivatives	C18H20N2O3	379.099	312.147	3.1639	[M-2H+3Na]+	4.5508	2	0.7733	rp	2577-40-4	6993090	-	65009	-	6502.13	5527.62	4908.23	3480.95	3356.75	3019.64	5421.79	5954.73	5256.12	4696.88	4772.7	4618.49	4281.4	3220.37	4928.03	5599.85	5049.7	2325.44	6974.77	7452.89	7006.28	4152.96	4447.63	6692.63	1074.54	3466.79	3303.71	4857.17	4030.95	6065.23	5584.47
MW0149468	T3_positive	Ganoderic acid H	Lipids	Free fatty acids	C32H44O9	641.294	572.298	7.2551	[M+Na+HCOOH]+	1.29458	2	0.7733	rp	98665-19-1	73657194	HMDB0035987	-	-	54804.7	27026	23632.6	19823	22694.9	9883.3	42903.2	72769.9	64964.6	2190.98	2638.15	4050.48	5184.04	5257.71	25142.9	97428.2	43841.9	78808.1	3775.7	1584.84	3460.76	52067.3	31126.6	66301.7	83503.6	76990.8	55670	8922.94	6107.36	8593.29	81784.1
MW0104841	T3_positive	1,2-Ethylenediphosphonic acid	Organic acids	Organic acids	C2H8O6P2	154.964	189.98	0.8478	[M+H-2H2O]+	6.59415	2	0.7727	rp	6145-31-9	80247	HMDB0013233	-	-	85855.5	81104.3	91296.4	74203.5	71621.7	75723.8	150053	160207	152086	61749.2	66926.9	48831.2	92529.7	83497.5	79489.5	131238	116364	126762	71354.5	63304.6	69191.8	17207.5	19611	18867.7	83565.3	89441.5	78417.1	23424	23208	23775.3	75948.9
MW0052703	T3_positive	Ethyl 3-phenylpropanoate	Others	Lactones	C11H14O2	379.189	178.099	6.6217	[2M+Na]+	3.86538	2	0.7727	rp	2021-28-5	16237	HMDB0040411	-	-	37144.3	46053.8	191119	56886.2	51385.7	57043.4	70939.4	461871	71649.4	13625.2	25718.1	17428.9	20914.7	48995.7	24545	45856.2	42310.7	22186.8	32161.9	88642.4	88486.6	387511	63713.1	59858.9	183349	192974	188169	482743	1.39835e+06	1.39761e+06	126206
MW0000125	T3_positive	Ambelline	Alkaloids	Alkaloids	C18H21NO5	685.268	331.142	2.486	[2M+Na]+	0.897238	2	0.7726	rp	3660-62-6	25092366	-	43630	C08517	2078.37	693.23	981.04	351.55	163.48	491.88	906.97	1160.4	741.26	196.54	65.04	109.6	297.18	244.89	432.37	351.06	250.32	2100.32	445.72	217.24	458.03	1151.51	4998.28	601.68	408.57	1373.47	1065.27	12485.9	10048.4	10611.5	1175.27
MW0000398	T3_positive	Pilocarpine	Alkaloids	Alkaloids	C11H16N2O2	417.247	208.121	4.9722	[2M+H]+	5.2154	2	0.7724	rp	54-71-7	5910	HMDB0015217	-	C07474	1183.14	634.3	133.83	20482.1	26732.6	23596	486.87	1224.26	960.6	20146.6	5228.73	18308.5	26251.9	26461.8	31867.7	885.57	1645.59	256.04	39693.8	35357.3	11010.7	1175.76	1268.47	621	62963.7	60828.5	61823.7	685.82	729.33	422.1	18729.4
MW0124226	T3_positive	Garcinone D	Flavonoids	Other Flavonoids	C24H28O7	475.196	428.183	4.8163	[M+HCOO+2H]+	2.27359	2	0.7721	rp	107390-08-9	5495926	HMDB0033332	-	-	3853.69	3933.91	3886.37	3803.68	3812.87	3793.03	3629.64	3894.03	3943.23	3081.01	3107.47	376.02	3691.44	3784.06	3688.24	4266.81	4388.56	4430.38	3581.2	44.21	3468.83	4027.84	4241.81	4156.05	164710	173880	169752	4478.05	41.2	4270.87	27292.1
MW0005557	T3_positive	5-Aminoimidazole-4-carboxamide	Alcohol and amines	Amines	C4H6N4O	195.067	126.054	2.1252	[M+H]+	5.16202	2	0.7721	rp	360-97-4	9679	HMDB0003192	629	C04051	117282	109445	113750	78685.1	527.46	66129.6	164069	83881.4	82649.3	24838.7	20678.5	21344	47458	392	52200.2	160041	252735	150995	32447.6	27864.3	30526.7	114451	233532	212924	272259	273213	260538	263006	278462	255850	109514
MW0124614	T3_positive	Kahweol	Heterocyclic compounds	Heterocyclic compounds	C20H26O3	629.401	314.188	6.7408	[2M+H]+	1.0845	2	0.772	rp	6894-43-5	114778	-	-	-	3399.05	4439.24	7241.12	31833.5	32968.2	29971.9	6627.32	3326.63	4902.59	17560.3	21509.5	16862.7	50174	32410.9	33556.7	4328.1	22803.5	32029.1	26119.4	55515.4	23505.3	3895.6	4717.14	5811.29	4632.7	6775.97	6977.17	7841.57	11158.1	15715.5	12668.5
MW0127754	T3_positive	(+)-Medicarpin	Flavonoids	Other Flavonoids	C16H14O4	271.098	270.089	5.5391	[M+H]+	4.39118	2	0.7717	rp	33983-39-0 | 33983-40-3	73067	-	-	C01729	392.45	197.59	255.84	3056.36	2784.8	2869.63	208.4	50.2	121.86	7693.28	7593.39	7035.01	3324.84	3457.51	3536.84	90.18	237.1	164.15	603.39	633.76	255.24	373.15	632.18	216.82	375.36	26.09	364.37	10631.4	10504.4	6645.79	2695.15
MW0148800	T3_positive	Dulcoside A	Steroids	Steroid	C38H60O17	855.329	788.383	4.6744	[M-2H+3Na]+	5.72337	2	0.7715	rp	64432-06-0	72941582	HMDB0036708	84958	-	78512.9	77197.6	86042.4	28298	18855.4	20590.5	34875.3	28939.3	32720.8	29121.7	16502.4	27285.7	24824.9	32868.4	28493.1	36482.5	41210.4	34676.1	18198.4	13384.1	13670.4	197496	203067	124277	38261.6	43714.1	38494.2	54633.9	55949.9	62758.5	60762.3
MW0063341	T3_positive	Rhizoxin	Heterocyclic compounds	Heterocyclic compounds	C35H47NO9	626.331	625.325	6.4433	[M+H]+	0.637686	2	0.7715	rp	90996-54-6	6437358	-	85113	-	2652.46	2256.04	2291.91	434.06	324.2	425.09	3166.11	2992.91	3071.57	629.49	912.62	637.8	1506.86	3014.88	114.67	4482.84	6162.56	3081.96	2011.11	1708.73	2161.19	5072.94	2853.86	4751.67	14747.4	18243.1	14163.1	29712.1	28982.1	28989.8	10657.7
MW0000457	T3_positive	Tetrahydroalstonine	Alkaloids	Plumerane	C21H24N2O3	397.152	352.179	5.0931	[M-H+2Na]+	5.25308	2	0.7712	rp	83-45-4	72340	HMDB0000494	-	C11682	50623	62955.1	57197.1	485.63	1525.49	14290.8	43490.6	52623.2	45991.4	418.22	128.11	4230.15	2804.38	2861.69	1919.09	21104	20020.6	19550.8	7750.89	2502.32	7389.65	64228.7	60611.1	79547.3	181201	173662	159524	50945.4	47744.5	44571.2	51343.5
MEDN1876	T3_positive	Vanylglycol	Benzene and substituted derivatives	Benzene and substituted derivatives	C9H12O4	391.137	184.074	3.3038	[2M+Na]+	2.48553	2	0.7712	rp	534-82-7	10805	HMDB0001490	-	C05594	5504.54	6708.4	8896.98	7968.63	6889.91	2401.25	7215.98	4479.26	9448.08	4634.29	5522.06	4319.65	6665.93	3588.54	6898.94	6626.96	5833.08	7273.69	3351.93	6994.94	3992.32	7567.52	5335.53	4473.52	8895.76	12749.5	9603.58	4964.57	12585.7	5486.98	6287.76
MW0004431	T3_positive	Michler's ketone	Benzene and substituted derivatives	Benzene and substituted derivatives	C17H20N2O	537.325	268.158	3.8018	[2M+H]+	5.36181	2	0.7712	rp	90-94-8	7031	-	-	C19266	11839.3	11613.6	11117.8	2386.61	505.96	1016.25	3823.06	2587.44	3770.12	816.35	498.53	194.81	1829.85	2413.09	3393.23	8705.81	21522.9	7415.24	3330.17	2388.32	2128.24	23692.4	23050	23528.3	10116.3	6391.63	11297.5	4888.13	4507.26	4685.71	7076.33
MEDN1036	T3_positive	Hydroxytyrosol	Phenolic acids	Phenolic acids	C8H10O3	309.132	154.063	4.9722	[2M+H]+	2.02715	2	0.7709	rp	10597-60-1	82755	HMDB0005784	-	-	216.16	1154.96	625.43	322459	318777	322742	70.29	7035.56	147.46	305991	304087	230332	297989	309025	316003	1611.91	14270.4	52.95	154366	157458	151361	79819.7	779.81	57165.4	430532	432683	434081	58189.4	79947.1	53932.1	139222
MW0126471	T3_positive	8-Demethyl-8-(dimethylamino)riboflavin	Heterocyclic compounds	Heterocyclic compounds	C18H23N5O6	428.155	405.165	3.4427	[M+Na]+	5.17688	2	0.7709	rp	51093-55-1	49867612	-	-	C21647	3108.58	2292.02	1989.81	3355.45	837.77	2338.63	2923.4	3409.78	3136.26	923.36	1392.66	1027.68	1143.04	1107.12	838.84	3980.48	3582.71	839.31	638.6	776.1	1025.81	13029.6	4677.56	5564.79	716.8	2116.57	767.6	1625.02	858.43	1417.39	2863.65
MEDN1837	T3_positive	3,5-Di-tert-butyl-4-hydroxybenzyl alcohol	Benzene and substituted derivatives	Benzene and substituted derivatives	C15H24O2	219.174	236.178	7.1755	[M+H-H2O]+	2.22247	2	0.7709	rp	88-26-6	6929	HMDB0032048	-	-	29938.5	44459.2	46222.2	295013	315227	282379	2625.19	2440.17	809.72	145989	145869	153485	300578	286576	300296	11960	11200.9	1558.12	183456	172197	170765	4983.29	2616.29	4816.24	858.98	2227.08	2592	14384.1	23128.3	25215.1	107798
MW0168991	T3_positive	CYMARIN	Steroids	Cardiac glycoside	C30H44O9	625.231	548.298	4.7962	[M-H+2K]+	3.14504	2	0.7708	rp	508-77-0	10504	-	43835	-	82575	82225.8	81140.7	37087.2	41009.5	28414.9	115072	116221	112351	27517.8	24810.9	24813.2	21788.2	30568.3	31453.5	66517.5	67948.7	12084.7	32574	38468	37273.1	49302.8	30951.3	38280.4	26379.4	10636.2	29984	32392.3	32487.9	31916.6	46749.3
MW0112702	T3_positive	3',4'-Dimethoxyacetophenone	Others	Ketone compounds	C10H12O3	361.168	180.079	1.9437	[2M+H]+	1.83824	2	0.7704	rp	1131-62-0	14328	HMDB0301758	-	-	263.25	438.93	416.24	292.87	335.29	305.62	7627.53	9818.57	8066.02	1538.07	436.79	887.02	1935.48	1452.06	932.54	4221.2	3484.05	2840.45	365.54	514.31	251.67	320.59	326.14	345.03	255.16	383.2	50.69	365.05	311.89	339.14	1420.81
MW0112985	T3_positive	4,5-Dicaffeoylquinic acid	Phenolic acids	Phenolic acids	C25H24O12	517.131	516.127	2.4067	[M+H]+	4.51896	2	0.7703	rp	57378-72-0	6474309	HMDB0030707	-	-	617937	607350	618107	36350.2	47560.4	40726.8	124709	116644	119028	21708.8	19498.4	27936.8	64188	43169.5	52590	130447	152638	138327	54924.9	51268.9	57478.7	75677.2	67023.1	73355.3	53395.4	49090.1	48539.5	62721.3	56098.9	66557.8	115941
MW0113120	T3_positive	Mephedrone	Others	Ketone compounds	C11H15NO	224.127	177.115	2.3672	[M+HCOO+2H]+	4.31796	2	0.7703	rp	1189805-46-6	45266826	HMDB0041923	-	-	12833.3	10920.4	14758.8	17429.9	17752.6	18066.3	8355.2	7134.79	11103	12877.9	15886.1	17540.1	31614.4	13982.9	16667	15131.6	16345.5	17336.3	29816.8	19537.2	15930.1	25394.3	22993.6	20680.7	26111.8	23487.7	24261.1	34810.7	36370.5	36438.6	18061
MW0055340	T3_positive	N-(9Z-octadecenoyl)-sphing-4-enine-1-phosphocholine	SL	SM	C41H81N2O6P	843.465	728.583	7.8691	[M-2H+3K]+	5.72423	2	0.7701	rp	108392-10-5	6443882	HMDB0012101	-	-	5695.53	6140.75	6506.99	5146.69	3340.59	3623.96	5557.5	5511.9	5528.7	2837.52	3799.65	4899.9	4852.29	3260.57	3554.49	3777.79	7136.56	6639.5	3944.36	3975.47	4454.57	646.92	917.33	389.45	861.14	1000.19	679.14	611.96	149.41	534.19	4774.92
MW0154369	T3_positive	Neolinustatin	Alkaloids	Alkaloids	C17H29NO11	446.165	423.174	3.3832	[M+Na]+	5.75012	2	0.77	rp	72229-42-6	119533	HMDB0038482	66915	C08336	24858.8	21067.3	22955.6	6325.12	7049.62	6331.56	13353.3	10908.2	15387	1224.98	2812.75	1764.85	6160.77	4074.24	5931.44	23542.2	25044.6	25180.7	9914.1	7778.38	8457.1	29672.6	32860.8	23764.6	20548.3	38914.5	37674.7	10988.5	9901.48	14028.7	16905.5
MW0116893	T3_positive	1-Benzyl-4-hydroxy-5-oxo-2,5-dihydro-1H-pyrrole-3-carboxylic acid ethyl ester	Benzene and substituted derivatives	Benzene and substituted derivatives	C14H15NO4	561.16	261.1	4.8963	[2M+K]+	6.1923	2	0.7697	rp	4450-98-0	54677973	-	44535	-	44821.4	36606.1	34753.5	9400.78	9229.52	8093.1	6673.69	10880.8	9796.06	7875.04	8251.63	9683.44	8319.99	7802.77	7494.23	5947.31	6515.82	12104.8	4000.06	5900.68	14391.3	376.15	4478.77	5517.17	2883.96	1737.7	3683.1	55822.5	25393	24824	12944.7
MW0106675	T3_positive	Ethyl N-acetyl-L-tyrosinate	Amino acids and derivatives	Amino acids and derivatives	C13H17NO4	252.122	251.116	4.4784	[M+H]+	4.78719	2	0.7696	rp	840-97-1	13289	HMDB0000866	44264	C01657	37753.7	34640.7	36743.5	9964.16	10385.2	9459.76	128136	120145	135742	12880.1	12355.7	12262	7731.53	9383.26	8737.78	108108	110103	106913	8168.26	8092.77	7782.95	44044.3	42569.2	43598	55877.3	55618.9	54874.5	6680.78	7125.57	2575.33	42251.6
MW0137829	T3_positive	Cyanidin 3-arabinoside cation	Flavonoids	Anthocyanidins	C20H19O10+	483.1	419.098	0.8279	[M+CH3CN+Na]+	6.25757	2	0.7696	rp	792868-19-0 | 324533-66-6	12137509	-	-	-	33557.9	29268.9	26180.3	61868.7	47161.8	68856.9	31230.5	41840.8	32349.5	9374.72	29183.8	774.11	68646.3	59874.7	50914.1	44906.4	32852	47448.8	57035.7	46776.7	54081.8	21327.5	20160.1	26673.1	44538.9	46430.5	44231.7	38010.1	11770.5	35616.1	42857.1
MW0139715	T3_positive	[(2R,3R,4S,5S,6R)-2-[(1R,2Z,3S,4R,5S)-2-(cyanomethylidene)-3-hydroxy-4,5-dimethoxycyclohexyl]oxy-4,5-dihydroxy-6-(hydroxymethyl)oxan-3-yl] (Z)-3-(4-hydroxy-3-methoxyphenyl)prop-2-enoate	Others	Lactones	C26H33NO12	618.157	551.2	2.486	[M-2H+3Na]+	4.59654	2	0.7695	rp	67411-22-7	6442644	HMDB0035475	85007	-	11191.7	10342.2	9605.47	14017.8	12863.4	13261.8	12081.7	3745.27	3963.48	1131.63	446.08	2211.2	8480.3	7526.02	9189.99	9929.37	9586.14	9264.41	3784.75	3266.08	3127.19	19172.6	18172	19272.4	9928.12	10804.1	9200.72	14087.6	15045.5	13864.4	10380.1
MW0053722	T3_positive	Glycerol trihexanoate	GL	TG	C21H38O6	811.482	386.267	8.2058	[2M+K]+	3.39789	2	0.7692	rp	621-70-5	12131	HMDB0031125	-	-	2916.36	900.29	1435.42	476.84	1076.19	468.1	759.07	86.49	1347.03	4260.35	1494.22	3923.58	1366.38	1929.33	2210.78	1087.18	2123.93	782.21	2617.46	1098.95	1874.7	518.18	172.98	713.92	591.81	1089.48	760	1020.06	2972.38	1067.85	635.61
MW0006870	T3_positive	Dimoxystrobin	Benzene and substituted derivatives	Benzene and substituted derivatives	C19H22N2O3	691.295	326.163	6.2642	[2M+K]+	3.16826	2	0.7692	rp	149961-52-4	10936292	-	263522	-	174076	171853	158034	749	127.51	179.33	30160.9	29045.2	29437.1	164.99	206.8	408.1	537.6	849.54	299.71	33486.5	24924.2	15552.4	571.07	503.64	360.65	40496.7	44887.7	29838.7	24672.2	17910.3	26938.4	16019.9	118.38	16254.6	38504.7
MW0120534	T3_positive	4-Hydroxy-6-methyl-2-pyrone	Others	Ketone compounds	C6H6O3	127.037	126.032	4.6256	[M+H]+	3.97236	2	0.7689	rp	675-10-5 | 70254-61-4	54675757	-	44653	C02752	18250.7	34454.1	27577.3	8227.3	12624.3	9668.75	15190.6	14831.4	14949.5	4378.71	5220.62	4467.6	10905.7	7055.61	5976.86	32456.5	34250.2	32267.8	5444.39	7035.54	7172.68	31401	29147	30733.8	8237.22	23778.6	17150.2	53771.4	22129.3	18140.7	27109.2
MW0010642	T3_positive	Phyllanthin	Lignans and Coumarins	Lignans	C24H34O6	441.226	418.236	6.5945	[M+Na]+	4.9224	2	0.7686	rp	10351-88-9	358901	-	-	-	262437	244243	242530	29526.7	31392.6	31700.7	524355	568962	540260	5331.09	5051.37	5746.7	26591.6	30078.8	33910.3	196767	212872	223596	6217.64	10441.9	1053.2	561204	552920	558695	349778	372715	361032	494534	483400	496476	251040
MW0119667	T3_positive	3-Ketocarbofuran	Heterocyclic compounds	Heterocyclic compounds	C12H13NO4	282.099	235.084	4.7962	[M+HCOO+2H]+	5.7084	2	0.7682	rp	16709-30-1	27999	HMDB0032776	-	-	127634	123710	115419	379.13	632.08	92.91	110218	132317	128361	12250.8	1658.43	194.57	228.45	296.65	99.73	130283	155819	149916	24323.3	25167.4	28804.3	118928	118203	138416	124425	128949	120106	186202	173889	190531	76574.8
MW0137432	T3_positive	kaempferol 3-O-beta-D-galactopyranosyl-7-O-alpha-L-rhamnopyranoside	Flavonoids	Flavonols	C27H30O15	595.164	594.159	3.3237	[M+H]+	1.48133	2	0.7682	rp	38784-79-1	57390614	HMDB0037426	-	-	51356.3	54617.9	54276.6	17984.4	27402.6	30021.3	36941.9	53538.5	39612.7	36339.4	31807.1	35078.2	26087.5	24006.8	25239.2	44504.2	54763.6	45332.6	5304.46	2592.34	5590.81	84139.7	79030.9	100354	27508.4	31407.4	53702.8	59118.1	41050.4	43122.9	40426.4
MADN0517	T3_positive	Thioisonicotinamide	Others	Others	C6H6N2S	202.043	138.025	2.486	[M+CH3CN+Na]+	6.45834	2	0.7681	rp	2196-13-6	2723788	-	45441	-	99062.1	93623	92268.9	98722.2	100756	97910.9	100503	90802.6	98345.9	103571	98033.4	107185	99640.1	98562.3	100089	98650.6	94346.7	92421.7	99917.9	102133	94364.5	97190.4	90635.5	99885.9	101134	98588.1	94816.9	96618	102734	94217.5	99669.6
MW0138262	T3_positive	Glabranin	Flavonoids	Flavanones	C20H20O4	649.303	324.136	5.0566	[2M+H]+	3.90706	2	0.768	rp	41983-91-9	124049	HMDB0032104	-	C09752	7164.39	6894.25	6447.89	40248.2	37935.8	42257.2	2656.48	3792.37	914.62	8099.72	14652.5	14441.5	31017.8	34223	36232.1	10010.5	11996.2	14198.2	4952.55	1912.28	4008.51	2034.82	204.26	375.67	4059.9	5531.08	4255.46	505.35	2402.42	165.69	8992.53
MW0009992	T3_positive	Triphenylphosphine oxide	Benzene and substituted derivatives	Benzene and substituted derivatives	C18H15OP	279.09	278.086	6.793	[M+H]+	7.78294	2	0.7679	rp	791-28-6	13097	-	64889	-	834.13	8.01	48.16	92.85	190.53	24.17	1414.4	610.11	587.98	79.1	84.59	258.13	86.12	75.86	46.72	123.95	13.42	204.84	347.11	164.31	351.03	252.91	178.35	361.65	1173.19	1139.25	961.93	9162.03	9459.46	9753.4	1618.2
MW0114558	T3_positive	Glucovanillin	Benzene and substituted derivatives	Benzene and substituted derivatives	C14H18O8	279.086	314.1	3.7021	[M+H-2H2O]+	2.53545	2	0.7679	rp	494-08-6	6452133	HMDB0029664	-	C19808 | C75308	762.72	191.06	1011.86	4814.69	6948.78	6593	1232.98	68.49	1595.39	9461.95	9012.94	8932.81	6493.56	6867.75	6394.88	121.02	779.72	1605.42	8159.86	7320.91	6471.23	3253.02	1354.85	1516.71	4261.89	5102.52	4827.7	31817.1	27707.3	29028	6423.82
MW0106972	T3_positive	Glu-Met	Amino acids and derivatives	Amino acids and derivatives	C10H18N2O5S	279.1	278.094	4.178	[M+H]+	3.37792	2	0.7679	rp	4423-22-7	6426949	HMDB0028825	23687	-	4975.98	8601.16	7906.87	15652.8	14273.6	17864.4	12151.6	10375.2	10533.8	13679.9	14679.6	13395.9	13613.5	13670.7	12673.8	8287.59	9870.29	10111.5	14894.7	14095.3	16299.8	15781.5	6532.59	5685.21	16374.8	11545.9	14056.8	12389.9	10172.3	10809.7	11985.6
MEDN1615	T3_positive	Ile-Pro-Ile	Amino acids and derivatives	Amino acids and derivatives	C17H31N3O4	408.17	341.231	3.1639	[M-2H+3Na]+	1.85383	2	0.7679	rp	90614-48-5	94701	-	17467	-	63038.6	102678	70158.2	121594	377563	246518	37355.9	121181	113856	331028	331855	324670	249297	272362	235517	110005	148763	116455	318587	318138	312995	12451.3	16165.4	22245.3	72968.5	65360.2	15194.3	47862.5	7824.97	8464.32	89612.5
MEDN0675	T3_positive	Methyl stearate	Lipids	Free fatty acids	C19H38O2	261.058	298.287	0.808	[M+Na+HCOOH]+	2.6623	2	0.7673	rp	112-61-8	8201	HMDB0034154	-	-	23913.2	20395.2	20258.9	78323.1	57939.5	58729.8	63396.1	79791.4	71403.7	19835	17764	30597.3	106314	62486.5	106475	61971.1	70988.7	73543.7	32658.5	13723.2	32737.3	273779	240301	249879	219608	208053	211037	161116	157912	157803	102813
MADN0513	T3_positive	p-Toluenesulfonic acid	Benzene and substituted derivatives	Benzene and substituted derivatives	C7H8O3S	137.007	172.019	5.8619	[M+H-2H2O]+	4.92846	2	0.7668	rp	104-15-4	6101	HMDB0059933	-	C06677	13021.1	14658.5	14618.4	203.15	234.34	130.89	28713.4	20309.3	20001.2	107.74	76.27	144.06	332.38	72.5	287.14	38092	26460.6	28891.3	4189.43	4866.42	5795.26	14120.8	17502.8	12148.6	2021.94	717.06	2430.82	2569.32	2466.83	1913.11	9909.27
MW0113884	T3_positive	Aloeresin A	Flavonoids	Other Flavonoids	C28H28O11	540.16	540.163	4.3279	[M+]+	5.48697	2	0.7666	rp	74545-79-2	5317657	-	-	C17781	26772.2	39143.6	26834.4	24608.7	24868.4	19285.7	20258.3	23159.1	32900.8	9194.28	9197.69	13307.6	17539.3	23402	33355.7	37979	38234.4	25404.8	24704.4	21113.1	21674.1	31495.6	34731.1	32330.8	23260.9	29910.3	23852.7	11030.8	7071.83	9774.01	25797.6
MW0117270	T3_positive	Pac-1	GP	PA	C23H28N4O2	437.171	392.221	6.7211	[M-H+2Na]+	0.733501	2	0.7663	rp	315183-21-2	9675990	-	-	-	184410	227761	172739	185678	187893	198225	107536	137475	117511	218501	216494	171769	157485	147162	140950	138844	147386	143040	278482	262013	262182	29457.7	16305.5	30681.4	239511	155631	160848	185026	284021	318609	91126.6
MW0152081	T3_positive	Lacto-N-triaose	Others	Saccharides	C20H35NO16	545.196	545.196	2.9643	[M+]+	1.52753	2	0.7657	rp	75645-27-1	53477860	HMDB0006592	-	-	28857.3	31354.1	30148.9	35463.9	33533.9	38929.4	28336.1	33549.6	29491	29149.5	28132.7	27707.4	34761.9	35424.5	37824.4	27798.5	26842	29429	23479.7	20210.3	20610.5	13799.9	17249.3	16305.2	35099.9	35215.6	31987	7892.26	9511.13	6328.51	25966.8
MW0109322	T3_positive	Prolyl-leucyl-glycine	Amino acids and derivatives	Amino acids and derivatives	C13H23N3O4	593.327	285.169	4.0993	[2M+Na]+	2.38276	2	0.7655	rp	33676-42-5	169533	-	21515	-	9607.56	10006.7	10185.5	5861.29	7113.25	5968.25	10850.2	11354.5	10829.1	3807.97	3734.36	5192.79	7346.93	6326.8	6769.15	17930.8	17518.2	18085	10304.4	9827.14	9301.13	7429.15	6885.67	7350.25	5752.83	6190.32	5997.54	31805.5	31039.6	30690.5	14666.5
MW0105037	T3_positive	3-Hydroxydecanoic acid	Organic acids	Organic acids	C10H20O3	377.288	188.141	4.5582	[2M+H]+	6.05318	2	0.7651	rp	14292-26-3 | 5561-87-5 | 33044-91-6	26612	HMDB0002203	6544	-	83101.1	81835.7	81110	44026.6	46223.3	45762.5	42289.2	48377.2	46168.5	19216.1	18915.6	19947.3	49963.5	49308.9	50598.5	63681.6	63887.8	63440.4	37698.1	38349	37955.8	111699	111057	110405	85664.6	82036.2	80132.6	49317.6	53437.2	50285.6	60317.1
MW0114190	T3_positive	Deoxyribose 5-phosphate	Nucleotides and derivatives	Nucleotides and derivatives	C5H11O7P	451.039	214.024	1.192	[2M+Na]+	1.94182	2	0.7649	rp	102916-66-5	45934311	HMDB0001031	5956	C00673	65440.1	67908.8	142067	5746.84	8342	6935.05	82807	144582	105612	3762.28	3489.39	4677.85	6949.71	6557.46	8471.2	176436	175176	87064.4	4449.78	5166.58	5319.51	32782.2	114077	52314.6	590.99	488.76	206.87	5596.08	6687.22	5761.43	57691.6
MW0126804	T3_positive	3',5'-Cyclic dtmp	Organic acids	Organic acids	C10H13N2O7P	305.055	304.046	1.2052	[M+H]+	0.949106	2	0.7649	rp	6453-60-7	12359154	-	-	-	10030.3	15901.9	23316.8	18952.1	18910	18057.9	16768.8	12812.8	17147.5	23232.1	20733.5	25596.1	21813.1	23219.4	23357.6	12689.4	13122.2	10851.1	33316.6	38352.7	31093	11566.4	5661.65	21493.8	30934.3	25189.3	27957.5	17727.7	15778	15244.6	18263.8
MW0153757	T3_positive	Met-Glu	Amino acids and derivatives	Amino acids and derivatives	C10H18N2O5S	279.109	278.094	1.3241	[M+H]+	7.41523	2	0.7646	rp	14517-44-3	7015689	-	23791	-	9414.24	5454.63	3766.87	5740.95	4376.45	6536.68	4943.37	5738.73	7579.98	4136.51	3392.73	3536.79	5127.72	6248.91	4429.13	7235.03	6366.75	5100.5	5989.29	7049.77	9254.48	17262.1	8206.52	9792.29	8499.16	7623.34	7184.5	11865.2	12896.5	16295.4	4072.01
MADN0578	T3_positive	3-(Pyrimidin-2-yl)propanoic acid	Heterocyclic compounds	Heterocyclic compounds	C7H8N2O2	305.122	152.059	4.6573	[2M+H]+	4.10617	2	0.7646	rp	439108-20-0	5152885	-	44992	-	6884.09	5596.24	6142.4	2943.93	2551.98	4392.77	4475.89	5694.65	5905.83	7189.95	6417.14	4793.39	4794.53	4093.08	5365.79	3635.43	3992.56	4505.85	4336.33	3300.27	5109.81	6076.27	6507.34	6271.28	8367.92	10110.4	9129.6	7661.05	7728.2	3469.06	4629.27
MW0114215	T3_positive	D-Glycero-D-gulo-heptose	Others	Saccharides	C7H14O7	277.031	210.074	0.808	[M-2H+3Na]+	3.58184	2	0.7646	rp	3146-50-7 | 62475-58-5	76599	-	44743	-	198688	208901	191405	283590	324308	339060	258493	315350	311380	299683	324358	338477	273928	278024	288009	173267	203176	200670	301773	318876	282351	68062.8	66650.4	71497	197533	206521	182055	169234	158531	161938	204459
MW0127757	T3_positive	Aegeline	Alkaloids	Phenolamine	C18H19NO3	633.219	297.137	5.5089	[2M+K]+	3.71979	2	0.7643	rp	37791-13-2	15558419	HMDB0033435	-	-	2563.23	3326.18	2508.63	1957.09	3006.8	5027.4	22744.1	13363.5	45546.4	6087.28	6810.29	7576.72	4170.93	3696.23	5160.16	747.25	2387.53	1167.79	2051.57	2273.2	1993.21	815.43	4844.64	639.76	3768.92	2649.22	1953.22	192.1	755.57	1293.99	2378.73
MW0122652	T3_positive	1,3,7,8-Tetramethylxanthine	Heterocyclic compounds	Heterocyclic compounds	C9H12N4O2	455.154	208.096	4.2775	[2M+K]+	5.4874	2	0.7642	rp	832-66-6	64115	-	84980	-	6449.04	5545.8	6129.97	7296.82	7910.21	9035.09	5532.5	4295.44	6229.16	11905.3	10050.5	10700.4	7090.03	7802.42	7197.67	6166.55	6646.81	3221.49	6212.73	3550.31	5181.09	6049.44	5692.16	6941.3	1125.38	2108.39	4699.95	5092.52	3578.96	2270.02	5816.37
MW0145584	T3_positive	Arg-Glu	Amino acids and derivatives	Amino acids and derivatives	C11H21N5O5	388.123	303.154	1.7618	[M+K+HCOOH]+	3.57052	2	0.7637	rp	15706-89-5	6995004	-	23931	-	23253.4	23518.5	23119.4	18857.3	44820.6	15436.5	9278.24	4582.01	10264.5	5214.62	5535.5	5116.59	15259.7	16456.8	18186.5	9083.31	7264.97	8101.89	14339.3	13703.3	11571.8	5101.47	5935.75	11751.4	33588	29605.8	37705.5	15728.1	16097.2	14997	20706.1
MW0168623	T3_positive	4-phenyl-5-methyl-1,2,3-Thiadiazole	Benzene and substituted derivatives	Benzene and substituted derivatives	C9H8N2S	375.069	176.041	3.2441	[2M+Na]+	0.754794	2	0.7635	rp	64273-28-5	338037	-	45304	-	10266.9	10548.1	10134	7617.34	6997.97	7157.08	8914.97	9225.65	9353.19	7296.65	7092.4	7028.38	7817.71	7512.03	8066.05	9640.68	7539.75	8455.38	7358.97	6537.84	6910.64	6174.84	4588.32	4941.82	10008.8	8472.05	7531.97	4419.1	5049.38	3702.75	7414.42
MW0107365	T3_positive	His-Val	Amino acids and derivatives	Amino acids and derivatives	C11H18N4O3	318.153	254.138	2.9049	[M+CH3CN+Na]+	1.27433	2	0.7635	rp	76019-15-3	7021870	HMDB0028898	-	-	25359	28973.9	25877.9	19481.8	20185.4	19160.9	14708.1	14129.5	13495.2	7607.57	7305.62	7535.28	20531.5	21259.7	21940.7	18248.1	18015.2	17167.1	13522.2	14711	15326.5	37831.6	40620.8	38944	24205.5	17752.8	20140.8	19384.2	19845.4	20677.2	20510.7
MW0151667	T3_positive	Ile-Gln	Amino acids and derivatives	Amino acids and derivatives	C11H21N3O4	519.313	259.153	4.598	[2M+H]+	1.45699	2	0.7634	rp	59652-60-7	-	-	-	-	38063.5	36872.6	37072.5	12912.5	9166.59	5364.18	23302.3	19922.1	28724.4	3158.24	3193.84	5479.76	7872.78	7169.32	10408.3	17493.2	21338.9	18126.4	7738.41	8774.15	9467.99	70738.1	89664.6	52547	25414.2	28524.7	29590.1	24536.1	26658.1	26376.2	23048.6
MW0107972	T3_positive	Tyr-Gly-Gly	Amino acids and derivatives	Amino acids and derivatives	C13H17N3O5	318.099	295.117	1.2222	[M+Na]+	4.44731	2	0.7634	rp	21778-69-8	123715	-	20763	-	11341.5	12940.7	13008.8	6117.55	6672.94	1457.47	2049.39	7293.49	5480.6	837.37	2818.7	2659.01	2842.54	1921.85	5756.79	10019	11369.3	11630.7	1160.19	9938.08	3721.24	9950.6	9348.17	11861.7	16278.5	16217.2	14907.9	15358	13554.9	17336.2	8724.1
MW0103135	T3_positive	Withanolide B	Others	Others	C28H38O5	455.278	454.272	8.0286	[M+H]+	3.39652	2	0.7632	rp	56973-41-2	14236711	-	-	-	94.95	31.33	53.81	1819.3	2922.13	1991.35	425.13	148.04	684.14	7670.14	6613.7	5945.23	4774.27	4805.53	3846.5	3445.28	206.85	197.68	14638.8	14301.9	15291.6	573.5	491.39	423.6	34459.4	36554.2	39730.3	40703.3	39720.6	43793.2	14598.8
MW0125208	T3_positive	Monocrotaline	Alkaloids	Pyrrole alkaloids	C16H23NO6	364.117	325.152	1.1855	[M+K]+	2.82757	2	0.7632	rp	315-22-0	9415	HMDB0034363	44128	-	6703.48	4554.42	2329.07	5861.18	5197.57	3018.59	7556.16	9147.13	9260.59	4693.99	6423.63	6186.3	14614.6	4582.15	11342.1	3480.43	6303.51	1736.82	11897.6	9226.36	9181.22	3813.66	4352.65	4169.95	3251.21	4558.52	3329.78	4466.18	3145.44	2295.4	4230.87
MW0001218	T3_positive	Propylene glycol dibenzoate	Benzene and substituted derivatives	Benzene and substituted derivatives	C17H16O4	586.248	284.105	3.3633	[2M+NH4]+	6.51834	2	0.7631	rp	19224-26-1	517637	HMDB0040412	-	-	47304.2	44951.3	42596.4	52500.8	52680	50583.4	40671.5	39039.1	42437.2	21419.1	21569.9	18764.1	42286.6	50896.4	45475.6	41739.8	42216.6	42778.9	25248.3	25245.4	23396.8	34461.8	58054.2	62391.2	42769.1	43206.7	43041.5	99180.4	89466.5	107713	51969.5
MW0017148	T3_positive	cis-3-Hexenyl tiglate	Lipids	Free fatty acids	C11H18O2	387.252	182.131	6.5821	[2M+Na]+	1.69461	2	0.7629	rp	67883-79-8	15461361	HMDB0038279	-	-	11534.9	12196.7	12169.1	9426.62	11656.9	18207.3	14110.9	13165.5	12425.2	7338.62	10126.4	9878.94	9013.06	10342.4	6001.85	10974.4	17457.1	15412.9	9888.77	8152.59	9213.26	18050.3	14168.9	12554.1	10382.9	11241.3	9554.01	4759.96	7185.21	5279.1	11930.9
MW0137985	T3_positive	Dihydrosamidin	Lignans and Coumarins	Coumarins	C21H24O7	435.165	388.152	4.9763	[M+HCOO+2H]+	2.10939	2	0.7628	rp	6005-18-1 | 4992-73-8	442128	-	-	C09260	1087.76	304.49	289.13	118.76	100.53	191.54	2860.6	275.8	194.84	91.74	173.14	97.39	210.93	661.91	462.48	147.59	749.67	2589.58	258.35	17.71	237.45	9320.89	977.95	1342.83	20407.3	20795.8	22305.4	2003.64	2205.57	902.07	3833.42
MW0106444	T3_positive	Dihydrofolic acid	Organic acids	Organic acids	C19H21N7O6	443.158	443.155	1.9044	[M+]+	6.97843	2	0.7626	rp	4033-27-6	135398604	HMDB0001056	-	C00415	51519.3	44620.6	40970.9	52010	46160.4	49775.9	14031.4	21691.1	24366	20913.5	22415.4	21448.5	50130.9	54986.6	45986.7	12055	13133.2	12279.2	23943.8	22432.9	23344.9	30205.7	28149.2	41963.5	12350.7	13400.5	13418.2	2587.3	6852.13	1917.67	23026.7
MW0115736	T3_positive	(-)-Salsoline	Heterocyclic compounds	Heterocyclic compounds	C11H15NO2	194.116	193.11	0.3917	[M+H]+	4.23262	2	0.7625	rp	89-31-6	442356	HMDB0012469	-	C09640	2918.04	3327.93	2906.72	2877.06	3467.03	3237.21	4024.07	4670.91	4897.36	4172.9	3888.36	3577.19	3409.49	3634.05	5011.78	3371.9	3534.37	4340.78	3526.05	3382.73	3147.6	3333.25	3704.38	3599.87	3703.67	3585.8	4246.51	5815.69	3956.59	3399.52	4054.03
MW0108764	T3_positive	Neopine	Benzene and substituted derivatives	Benzene and substituted derivatives	C18H21NO3	395.147	299.152	2.6261	[2M+H]+	4.79236	2	0.7624	rp	467-14-1	5462437	HMDB0030248	44465	C09594	6605.05	6000.7	5597.21	5403.34	4164.45	4732.17	2076.61	2010.47	1899.23	3965.82	3534.45	3722.94	4569.81	4931.07	6103	611.28	1329.08	2388.71	4488.15	8356.76	4446.02	2475.11	5866.57	2837.78	8182.38	7237.52	10857.8	10245.1	11248.6	11882.4	5890.96
MW0124096	T3_positive	Famprofazone	Others	Ketone compounds	C24H31N3O	444.199	377.247	4.2176	[M-2H+3Na]+	1.85624	2	0.7622	rp	22881-35-2	3326	HMDB0041891	-	-	3624.25	2671.99	2551.41	4239.08	5073.78	5024.05	2595.2	793.19	3264.83	1827.89	448.24	1184.5	5993.75	6676.43	6332.83	6796.53	7421.97	7482.57	7304.56	5779.44	5995.42	3820.73	4574.85	4535.85	1806.89	921.68	3256.75	391.46	3148.68	2355.26	4037.14
MW0013469	T3_positive	3-Carboxy-4-methyl-5-propyl-2-furanpropionic acid	Organic acids	Organic acids	C12H16O5	503.19	240.1	3.8808	[2M+Na]+	5.5746	2	0.7621	rp	86879-39-2	123979	HMDB0061112	-	-	148191	153420	131482	41498.5	40279.4	32735.8	125062	101313	114556	10268.2	19093.8	26018.7	14095.3	19966.7	38730.3	87922.5	84438.3	78479	31763.4	29996.3	19372.3	170383	180321	8107.06	105279	89177.9	100109	32983.4	32077.7	5693.73	81871.3
MW0114515	T3_positive	Gentianose	Others	Saccharides	C18H32O16	527.157	504.169	8.7048	[M+Na]+	2.52493	2	0.7621	rp	25954-44-3	117678	HMDB0034072	138	C08239	4727.08	5241.69	5226.85	5085.45	5249.63	5375.73	7775.67	8364.83	8146.58	1866.32	772.17	1295.92	3655.21	4715.29	4570.42	8514.04	8379.12	8429.87	2731.87	2966.59	4003.52	3509.78	3083.16	3889.6	1553.05	1175.67	780.88	700.85	111.34	404.79	4494.46
MW0117390	T3_positive	2-(1-methyl-1H-imidazol-5-yl)acetic acid	Organic acids	Organic acids	C6H8N2O2	298.148	140.059	1.7638	[2M+NH4]+	8.7266	2	0.7618	rp	4200-48-0	6451814	HMDB0004988	7239	-	14224.8	15063.4	13918.9	11727.6	11341.3	10793.5	15823.2	9392.03	9177.84	10543.6	11277.6	9794.62	9449.64	10709	10360.6	10824.3	16798.6	11978.9	27618.7	29292.7	27470.2	26350.9	15824	15870.7	27246.7	8558.93	8887.66	63815.7	60106.2	67287.3	18837.8
MW0107049	T3_positive	H-Gly-ala-phe-OH	Amino acids and derivatives	Amino acids and derivatives	C14H19N3O4	408.013	293.138	2.3869	[M-2H+3K]+	2.69027	2	0.7612	rp	17922-87-1	6992494	-	18264	-	15560.5	11248.5	11908.9	9418.27	8968.45	8468.46	9961.94	10620.2	11943.6	7440.68	6184.1	4245.87	4868.63	5136.24	4738	7944.45	8389.07	6869.65	4960.75	4687.85	4797.14	4891.85	5261.06	5206.55	5754.15	5226.67	5609.18	3374.96	3489.65	3549.25	11267.5
MEDTP00969	T3_positive	Ser-phe	Amino acids and derivatives	Amino acids and derivatives	C12H16N2O4	522.252	252.111	1.6437	[2M+NH4]+	8.48841	2	0.7606	rp	16875-28-8	7009598	HMDB0029046	23895	-	2199.54	2049.66	1983.4	118.94	166.48	132.28	1124.44	727.48	1339.23	107.36	191.29	128.95	59.1	204.39	282.64	3729.28	3699.1	3206.21	2972.37	2933.78	2742.06	3895.43	3449.63	3604.57	1512	1010.13	851.86	11319.6	10773.2	11510.9	2842.41
MW0005020	T3_positive	Hydroxymethyltolbutamide	Benzene and substituted derivatives	Benzene and substituted derivatives	C12H18N2O4S	304.131	286.099	4.0201	[M+NH4]+	8.1418	2	0.7604	rp	1185112-19-9	3656	HMDB0006408	-	-	8263.62	6797.08	6352.25	7564.54	9480.71	10160.8	6680.8	8967.67	7043.07	5542.36	7391.07	7385.21	7123.64	3361.17	7744.33	6941.23	7390.79	6538.3	7711.77	9168.59	6940.96	13672.2	11497.7	11129.1	7521.72	9081.17	8471.59	8771.91	8879.5	8624.88	8551.64
MW0052401	T3_positive	Dimethyl adipate	Others	Ketone compounds	C8H14O4	366.211	174.089	4.0005	[2M+NH4]+	4.00256	2	0.7601	rp	627-93-0	12329	HMDB0041606	-	C14570	7636.35	7264.13	4753.36	32364.6	23809.1	25739.3	10649.5	10520.7	9827.67	7105.64	9381.03	10542.6	24592	24364.6	25042.1	8223.83	7335.65	5966.65	20748.6	19767.1	21138.2	17842.9	16172	18316.5	18215	26389.1	16030.9	67690.9	62336.1	61944	22047.6
MW0128355	T3_positive	Propanedioic acid, [(4-hydroxyphenyl)methyl]-	Organic acids	Organic acids	C10H10O5	438.131	210.053	3.7619	[2M+NH4]+	5.68172	2	0.76	rp	90844-16-9	17840182	HMDB0142178	-	-	792.89	625.55	1710.72	496.66	900.7	399.29	1964.33	1887.09	422.07	156.89	593.85	163.95	4705.15	354.78	452.88	2178.06	1787.36	1656.49	473.05	2178.39	410.75	5202.76	3936	5110.98	971.68	443.14	1520.17	411.95	109.51	325.87	1949.14
MW0107300	T3_positive	His-Glu	Amino acids and derivatives	Amino acids and derivatives	C11H16N4O5	326.144	284.112	2.6462	[M+CH3CN+H]+	6.78168	2	0.76	rp	53634-28-9	7010583	HMDB0028884	-	-	33233.4	31402.2	31258.5	4305.06	3836.53	3998.29	7909.59	9723.28	10266.1	2745.23	6981.93	6377.17	4573.8	5168.94	5617.55	11449.1	13976.8	13729.7	5522.59	5516.5	3880.78	9112.4	16803.3	3171.19	13622.5	14522.7	13836.3	17084.8	20092.3	19521.4	12848.5
MW0010461	T3_positive	[8]-Dehydrogingerdione	Phenolic acids	Phenolic acids	C19H26O4	606.213	318.183	3.1806	[M+NH4]+	8.0054	2	0.7599	rp	77334-08-8	131752598	HMDB0039277	-	-	7954.33	8001.4	6719.63	1249.24	1466.53	1294.75	2813.66	2232.64	2382.56	1087.37	813.01	943.19	1563.4	1491.24	1212.55	3357.81	2960.99	7653.22	1611.39	1802.97	2859.37	8274.15	8164.51	6631.4	6247.69	3040.54	5064.35	2339.02	3232.28	3043.54	3320.9
MW0108066	T3_positive	Lys-Met	Amino acids and derivatives	Amino acids and derivatives	C11H23N3O3S	324.148	277.146	2.6061	[M+HCOO+2H]+	5.99955	2	0.7595	rp	97729-52-7	7016114	HMDB0028957	23764	-	22124.5	17335.1	13825.2	51844.2	51826.4	383.65	31682.6	33883.6	33497.2	288.61	136.88	78.74	32.15	41362.2	367.13	3085.27	970.48	2510.02	37487	36936	36234.8	27875.7	28600.9	1972.9	36662.5	44702.6	35500.7	36231.1	35350.7	150.72	13728.7
MW0103633	T3_positive	Nicotinate mononucleotide	Nucleotides and derivatives	Nucleotides and derivatives	C11H15NO9P+	399.059	336.048	1.5536	[M+CH3CN+Na]+	3.18059	2	0.7595	rp	321-02-8	121992	HMDB0001132	-	C01185	72196.1	56281.4	65260.9	14491.5	11113.7	11267	47934.3	56946.6	50096.3	3440.22	10402.3	3169.01	3760.36	8836.64	4824.45	71366.2	67835.3	82913.7	4650.73	1836.81	2459.87	99011.3	73218.8	86453.4	45294.7	45125	13362.1	13208.1	619.92	318.91	62310.2
MW0001496	T3_positive	1'-Acetoxychavicol acetate	Phenolic acids	Phenolic acids	C13H14O4	491.17	234.089	5.4786	[2M+Na]+	5.24736	2	0.7595	rp	151986-17-3	119104	HMDB0041006	-	C10426	32142.9	32954.4	34494.1	8216.84	9471.01	11147.8	3758.86	7488.67	10154.4	2323.62	1846.94	1535.14	2244.69	3350.08	1287.9	13637.6	16034.8	13296.9	7233.53	9304.87	9435.58	14712.4	15424.3	15848	14588	16603.5	17429	40764.8	38367.7	45534.4	14573
MW0138338	T3_positive	3-[(2R,3R,4R,5S)-3,4-dihydroxy-5-(hydroxymethyl)oxolan-2-yl]oxy-2-(3,4-dihydroxyphenyl)-5,7-dihydroxychromen-4-one	Flavonoids	Flavonols	C20H18O11	476.12	434.085	1.2647	[M+CH3CN+H]+	4.02491	2	0.7593	rp	22255-13-6	10252339	HMDB0033795	-	-	12348.9	9905.31	14004	23779.4	17928.1	22376.4	9384.19	12084.3	14748.4	8952.18	27792.5	10541.7	14753.5	18808.6	15256.2	12500.8	8667.35	12488.9	21972.1	14464.3	21364.8	16987.5	14096.6	17595.2	12505	16652.5	11361.8	29049.5	29545.1	26118.6	13089.5
MW0001202	T3_positive	4-Methylphenylacetone	Benzene and substituted derivatives	Benzene and substituted derivatives	C10H12O	314.213	148.089	7.1755	[2M+NH4]+	1.89752	2	0.7593	rp	2096-86-8	137428	-	265046	-	428.37	176.41	608.33	381.5	416.41	353.55	997.97	434.23	480.92	475.25	366.57	367.53	8.57	332.38	420.54	65.71	366.7	414.37	29.03	39.38	84.53	2412.93	1116.99	2595.92	853.15	765.75	1785.3	2596.6	2752.4	2731.74	973.76
Lmhp001461	T3_positive	Pro-leu	Amino acids and derivatives	Amino acids and derivatives	C11H20N2O3	229.157	228.147	5.576	[M+H]+	7.0988	2	0.7593	rp	52899-07-7	444109	-	23647	-	6.22	2.85	47.6	32.46	8.58	4.39	2.3	6.3	7.35	6.87	6.97	1.55	6.74	15.68	6.26	3.37	6.15	0.81	2.64	3.21	6.36	9.83	12.81	7.03	1890.11	2984.51	1672.23	65.98	19.03	11.23	463.86
MW0061828	T3_positive	Pinolenic Acid ethyl ester	FA	Others	C20H34O2	353.267	306.256	6.7408	[M+HCOO+2H]+	4.51301	2	0.7582	rp	493015-74-0	35027734	-	45143	-	103632	102971	98674.6	73198.6	76414.1	78451.9	153800	157249	151035	57484.7	60519.9	73511.1	81618.3	88014.7	77854.4	63235.1	65088.4	77336.4	58671.4	62513.6	57645.3	127611	151290	128858	63667.6	65875.5	55987.7	41217	42496.1	40979.9	70406.8
MW0128216	T3_positive	(E)-1,7-bis(4-hydroxyphenyl)hept-4-en-3-one	Others	Ketone compounds	C19H20O3	365.134	296.141	3.9606	[M+Na+HCOOH]+	5.60404	2	0.7578	rp	56973-65-0	23786382	HMDB0138206	-	-	20022.5	25637.8	23337.2	14485.7	10789.8	12711	20972.7	20304.4	21794	8580.99	8382.39	8704.02	11886.2	9907.29	14606.7	21271.6	27781.3	21507	10355.8	6835.43	12129.2	21634	25885.1	28613.5	13515.5	16658.2	15574	10010.1	15087.2	11148.7	21900.6
MW0137493	T3_positive	Eugenyl benzoate	Benzene and substituted derivatives	Benzene and substituted derivatives	C17H16O3	269.116	268.11	6.642	[M+H]+	3.16217	2	0.7577	rp	531-26-0	62362	HMDB0032056	-	-	15493.2	7720.91	7615.98	17346.8	18591.5	31062.8	57631.9	10158.6	33698	5575.1	6550.82	5013.72	18406.1	16413.8	15414.8	86326.2	74541.8	14764.2	8676.45	7964.48	7100.44	7606.52	3913.92	5542.64	21494.9	7748.53	5891.48	24830.4	26310.8	27438	13984.3
MW0009336	T3_positive	Paraoxon	Benzene and substituted derivatives	Benzene and substituted derivatives	C10H14NO6P	344.051	275.056	1.2448	[M+Na+HCOOH]+	1.70882	2	0.7575	rp	311-45-5	9395	HMDB0013035	-	C06606	70.77	1447.05	1446.74	11.83	7.62	77.48	5706.63	7233.92	6921.12	464.43	304.74	32.96	32.01	52	325.26	6035.41	5645.99	6181.74	24.6	392.04	830.55	1218.16	2118.68	354.98	72.81	584.55	71.18	20.95	16.32	122.01	1467.83
MEDN0689	T3_positive	2,5-Furandicarboxylic acid	Others	Lactones	C6H4O5	203.021	156.006	0.9862	[M+HCOO+2H]+	8.15585	2	0.7574	rp	3238-40-2	76720	HMDB0004812	7076	C20450	19440.3	22838.3	14766.6	6163.23	9292.25	10290	52809.5	14964	31759.8	3609.55	7773.5	10436.4	2075.07	13078	4970.66	53828.8	59964.9	43695.6	5353.63	2314.37	4178.37	20574.3	9246.63	10008.6	4242.35	5134.88	6651.77	2882.45	2484.55	958.89	10454.1
MW0114516	T3_positive	Gentiobiose	Others	Saccharides	C12H22O11	384.149	342.116	2.9445	[M+CH3CN+H]+	0.369125	2	0.7573	rp	5996-00-9	441422	-	-	C08240	615.33	412.09	428.87	1200.19	1361.13	1407.11	74.19	215.8	595.26	401.99	249.47	26.19	652.63	1057.73	585.29	345.33	206.21	79.42	1354.73	1059.76	1021.96	1479.12	2523.99	2731.76	773.27	1462.44	1395.11	11113.7	10663.3	5550.28	2355.41
MW0011974	T3_positive	10S,17S-dihydroxy-4Z,7Z,11E,13Z,15E,19Z-docosahexaenoic acid	Lipids	Free fatty acids	C22H32O4	383.221	360.23	5.5593	[M+Na]+	3.5468	2	0.7571	rp	871826-47-0	11667655	-	45053	-	271618	263795	111022	29102.7	23880.1	24119.7	45079.3	90358.1	66625.4	8262.8	3398.81	3413.44	10797.4	14801.5	17871.1	102372	315693	126399	28112.6	22190.7	21020	269834	285447	145257	30386	69744.1	80369.2	38945	46221.9	21637.2	133810
MEDP0878	T3_positive	N-methyl-L-glutamic Acid	Amino acids and derivatives	Amino acids and derivatives	C6H11NO4	206.044	161.069	2.3672	[M-H+2Na]+	8.7103	2	0.7569	rp	35989-16-3	439377	HMDB0062660	-	C01046	66633.1	58896.8	30303.5	14219.2	4515.04	13148.1	39736.3	38611.5	38051.2	3175.87	2384.97	1426.45	13196.1	11598.6	12656.9	59948.4	55905.1	62453.9	32742.4	27106.1	30555.9	80535.1	81935.4	84768.5	70308.5	62619.1	57982.7	21376.7	13394.2	19109.2	34841.6
MW0122042	T3_positive	6-Butyltetrahydro-2H-pyran-2-one	Others	Ketone compounds	C9H16O2	335.22	156.115	5.5793	[2M+Na]+	0.70328	2	0.7568	rp	3301-94-8	18698	HMDB0031514	-	-	163.88	487.18	303.45	18977.7	18680.1	19300.7	174.53	359.09	198.12	1773.57	985.05	1977.84	10082.6	10626.6	10751.3	456.27	120.09	543.02	1514.82	1710.26	2039.75	879.12	562.35	291.59	133.57	226.47	210.35	110.38	177.02	342.75	2852.62
MW0109625	T3_positive	Seryl-lysyl-aspartic acid	Amino acids and derivatives	Amino acids and derivatives	C13H24N4O7	412.18	348.164	3.7021	[M+CH3CN+Na]+	0.7182	2	0.7563	rp	111245-28-4	196643	-	21297	-	1407.77	731.43	2318.66	26.43	865.92	206.21	47.25	202.13	54.92	852.57	68.72	470.91	32.8	818.88	164.33	593.84	290.72	613.59	1990.7	1199.56	567.77	15090.6	15755.3	15841.2	309.44	573.58	610.31	7270.34	10518.6	3899.27	3844.97
MEDL01732	T3_positive	3-Isobutylhexahydropyrrolo[1,2-a]pyrazine-1,4-dione	Amino acids and derivatives	Amino acids and derivatives	C11H18N2O2	459.237	210.137	5.7813	[2M+K]+	3.70929	2	0.756	rp	5654-86-4	102892	HMDB0034276	-	-	15598.3	17784.3	17605	7885.27	187.32	208.01	71783.4	78447.2	78220.4	342.68	207.55	425.64	139.42	333.54	7178.32	68611.8	70575.8	69756.8	98.44	300.28	382.32	55492.3	57964.5	57498.3	936.93	763.73	2599.88	7360.74	4254.23	5589.04	23988.2
MW0013392	T3_positive	2-Aminohexadecanoic acid	Organic acids	Organic acids	C16H33NO2	272.257	271.251	5.8215	[M+H]+	3.97128	2	0.7557	rp	7769-79-1	409322	-	34491	-	6889.79	7830.53	8021.67	6978.81	7562.45	6476.09	4804.54	5378.02	6107.13	6329.85	6214.8	5406.68	5124.5	6812.16	6023.57	5304.84	5839.22	6182.51	5147.75	5330.56	5673.07	4993.68	4053.53	4731.69	3998.78	5194.53	5072.86	5305.21	6062.17	2267.81	5831.44
MW0169689	T3_positive	Pomiferin	Flavonoids	Other Flavonoids	C25H24O6	841.317	420.157	4.9361	[2M+H]+	6.88327	2	0.7556	rp	572-03-2	4871	-	44075	-	22339.8	15292.9	14481.1	433.01	816.32	297.42	15861.9	8651.08	9021.41	257.78	1051.07	1690.09	440.25	806.92	212.54	16053.4	16115.7	7732.02	1732.33	1085.55	500.15	113593	107621	83774.1	20068.9	12206.7	22220.6	1011.34	7551.84	1900.92	19437.6
MW0131073	T3_positive	3-(2-Methoxyphenyl)propanoic acid	Organic acids	Organic acids	C10H12O3	163.073	180.079	4.1385	[M+H-H2O]+	5.01623	2	0.7555	rp	6342-77-4	80652	-	24105	-	16324	27732	27898.7	15970.1	10164.8	16807.1	30065.5	24860.2	29154.2	11125.5	7336.97	11998	17246	10664.7	18390.1	28151.6	24470.5	28334.4	8261.9	14562.4	9075.36	8756.93	4059.69	7983.85	8626.16	3429.74	10635.9	15238.3	13218	12216	12924.4
MW0052728	T3_positive	Ethyl hexadecanoate	Lipids	Free fatty acids	C18H36O2	351.229	284.272	6.1248	[M-2H+3Na]+	9.89858	2	0.7554	rp	628-97-7	12366	HMDB0029811	-	-	2801.23	3606.27	2702.79	976.17	1509.42	1395.98	2556.02	2636.52	3819.66	579.7	1752.84	1533.62	1373.89	855.32	4115.15	2170.85	2620.83	856.66	1694.36	233.18	1404.51	1011.64	114.6	236.09	3365.52	2932.15	2249.47	540.52	738.38	284.83	3451.17
MW0102922	T3_positive	Tributyrin	GL	TG	C15H26O6	349.185	302.173	4.0005	[M+HCOO+2H]+	5.56251	2	0.7554	rp	60-01-5	6050	HMDB0031094	-	C13870	3252.48	2905.69	2485.91	20460.3	20085.5	19711.5	2957.52	2637.09	3846.05	3679.56	4652.47	2516.1	9456.51	9442.11	13411	3275.29	2028.88	1833.66	8674.49	5505.66	8144.26	5332.24	6561.09	6133.06	4639.79	4243.7	4118.29	29846.7	30914	34392.9	9725.1
MW0108601	T3_positive	2-Amino-6-ureidohexanoic acid	Amino acids and derivatives	Amino acids and derivatives	C7H15N3O3	396.257	189.111	3.004	[2M+NH4]+	6.57114	2	0.7554	rp	197236-50-3	231356	-	85017	-	1073.31	1032.92	830.83	1408.56	1921.34	2172.06	2848.52	967.12	1809.35	1401.71	1537.03	610.81	1741.88	1479.01	2202.81	693.09	303.76	678.4	1514.91	1410.57	1213.85	4938.44	4741.39	5362.7	4270.48	3303.91	2163.5	6792.9	7487.31	7605.72	2923.18
MW0137994	T3_positive	Dimethylfraxetin	Lignans and Coumarins	Coumarins	C12H12O5	511.096	236.069	1.5038	[2M+K]+	3.36359	2	0.7549	rp	6035-49-0	3083928	-	43772	-	2804.5	2273.85	2970.76	71.83	88.96	77.8	3024.87	3536.24	3354.77	5.91	32.31	30.17	10.47	59.94	22.75	3885.73	2806.92	3621.18	36.08	51.98	37.41	1006.02	1489.57	1714.94	47.56	227.85	77.84	63.22	7.47	16.68	1399.95
MEDN1401	T3_positive	5-Phenylpenta-2,4-dienoic acid	Organic acids	Organic acids	C11H10O2	349.142	174.068	3.1439	[2M+H]+	5.86735	2	0.7545	rp	1552-94-9 | 28010-12-0 | 185152-35-6 | 38446-98-9	1549512	-	44089	-	16811.4	5543.66	11550.5	63104.5	45107.5	38414.7	21594.3	13296.6	19770.7	69707.8	78725.2	70855.2	46078.1	39119.1	42479.2	21385.6	23997.5	19600	84819.6	88773.9	81176.7	4852.61	6135.82	2742.8	4911.84	10051.2	8492.75	1792.72	2731.94	3287.32	24728.2
MW0107238	T3_positive	Methyl hippurate	Others	Lactones	C10H11NO3	425.106	193.074	3.7021	[2M+K]+	9.93195	2	0.7542	rp	1205-08-9	14566	HMDB0000859	5822	-	24342	24486.1	26352.9	5063.75	5463.13	6437.51	15312.9	16012.2	18519.3	7676.39	7954.6	6903.08	6576.46	6572.64	5585.61	18078.6	17925.3	19496.9	9230.93	10911.8	8831.3	18759.5	4350.02	15641.7	16338.4	14924.2	16993.5	15805.4	9173.62	12854.6	13103
MW0159351	T3_positive	Vinblastine	Alkaloids	Plumerane	C46H58N4O9	810.421	810.42	6.2843	[M+]+	0.847529	2	0.7542	rp	865-21-4	13342	HMDB0014710	-	-	2690.28	781.58	552.2	236.48	203.79	100.45	14779.4	19584.7	17962.7	592	300.27	204.01	241.5	1641.8	2454.93	15239.6	26608.8	29078.7	588.29	955.38	1229.6	3686.94	5774.96	9459.21	3076.7	1480.5	511.8	2419.67	728.28	3773.41	5732.32
MW0061625	T3_positive	CID 431000	Steroids	Steroid	C28H30O9	510.18	510.189	3.563	[M+]+	5.07233	2	0.7536	rp	23133-56-4	431000	HMDB0030128	-	-	4230.6	22313.3	26886.9	23369.5	21994.2	22472.3	32876.7	30038.9	33046.2	11168.8	9305.57	10657.4	25491.9	24122.6	22443.9	34025.5	38268.2	39598.2	19283.2	16646.9	12844.4	18821.2	17189.1	13110.9	13165	12429	19548.7	12175.5	15493.2	11484.2	22334.3
MW0104152	T3_positive	N-carbamoylputrescine	Amino acids and derivatives	Amino acids and derivatives	C5H13N3O	216.071	131.106	0.5618	[M+K+HCOOH]+	9.03303	2	0.7534	rp	6851-51-0	502	HMDB0033458	-	C00436	6748.07	7128.19	7073.19	9044.61	8198.42	6962.28	5532.26	6010.68	6506.93	5696.76	4750.97	7027.69	7514.05	7949.47	5752.38	5412.59	5439.76	5501.08	6595.04	7715.42	7271.11	7481.48	5630.34	6654.53	6329.23	5861.08	6554.66	9245.14	8200.34	6959.3	6504.42
MW0010749	T3_positive	(+)-7-iso-Jasmonic acid	Organic acids	Organic acids	C12H18O3	438.284	210.126	6.8746	[2M+NH4]+	0.985335	2	0.7529	rp	62653-85-4	7251183	-	-	-	294.31	83.46	71.3	30507.2	27267.3	29229.4	136.83	89.42	139.23	5158.35	6159.88	4920.65	20191	20544.6	19896	155.46	278.5	210.18	4573.52	3712.33	4063.03	154	307.88	743.09	2176.65	6.84	57.26	103.46	20.15	1360.84	10408.9
MW0139227	T3_positive	Oxyresveratrol	Heterocyclic compounds	Heterocyclic compounds	C14H12O4	506.185	244.074	2.2662	[2M+NH4]+	7.23269	2	0.7528	rp	29700-22-9 | 4721-07-7	5281717	HMDB0128505	-	-	11758.4	4823.46	12821.3	9322.36	10324.7	8739.17	3643.86	7084.71	2570.46	1038.84	2318.57	1723.23	6646.45	6874.02	4539.93	4956.51	3080.22	5558.99	13817	1314.31	14299.2	13062	9336.86	14791.7	3293.5	6779.11	6401.88	7869.8	8314.75	19284.5	11288.5
MW0109946	T3_positive	5-Amino-2-[(2-amino-3-hydroxybutanoyl)amino]-5-oxopentanoic acid	Amino acids and derivatives	Amino acids and derivatives	C9H17N3O5	533.201	247.117	4.2576	[2M+K]+	3.22003	2	0.7527	rp	96337-79-0	3618482	HMDB0029059	-	-	39470.8	33146.6	33122.3	59526.4	59161.3	59243.1	24263.1	25510.4	24341.2	18213.1	17521.5	18060.3	48326.5	51452.6	47766.6	24780.1	23971.2	26899.1	42257.8	39060.7	39238.6	32171.9	30330.5	30239.2	55590.8	50279.9	53902.8	66447.5	75031.1	64705.7	41205.7
MW0105167	T3_positive	FAPy-adenine	Heterocyclic compounds	Heterocyclic compounds	C5H7N5O	195.1	153.065	3.7569	[M+CH3CN+H]+	3.44678	2	0.7524	rp	5122-36-1	114926	HMDB0004816	7080	C06502	5413.22	6086.03	7547.41	48746.5	50131.6	50550.9	6295.56	6965.23	8543.4	11786.3	10453.2	11414.5	33133.7	32680.4	15424.1	10169.2	8074.14	6434.6	77729.6	76965.6	79928.1	11749.2	11755	8881.29	36440.8	39202.3	38372.5	112229	109976	106866	37703.7
MW0052352	T3_positive	Digitoxin	Steroids	Steroid	C41H64O13	787.417	764.435	6.9784	[M+Na]+	3.37774	2	0.752	rp	71-63-6	441207	HMDB0015468	-	C06955	3399.63	1079.66	2551.96	11194	15019.8	15828.6	7709.57	7323.27	6694.62	7376.12	11184.2	12669	16142.4	15133.5	15956	10578.7	8562.46	8337.01	24950.9	25703.4	27703.2	731.82	3003.35	3454.02	6193.8	7727.71	13088.1	24451.9	26801.4	32799.7	25124.8
MW0151073	T3_positive	His-Ser-Asp	Amino acids and derivatives	Amino acids and derivatives	C13H19N5O7	375.163	357.128	4.5582	[M+NH4]+	4.0089	2	0.752	rp	20756-80-3	10155257	-	18946	-	3991.14	596.46	3014.69	16869.7	15890.2	14003.3	2336.25	900.52	457.38	2775.19	332.44	2559.03	14920	13661.5	13522.6	1684.19	1001.68	1248.13	8337.71	7138.42	5469.13	3616.04	1152.83	1704.96	2619.57	6634.98	6767.63	29393.5	31269.3	33013.4	7717.76
MW0005826	T3_positive	6-Methoxy-2-naphthylacetic acid	Benzene and substituted derivatives	Benzene and substituted derivatives	C13H12O3	450.196	216.079	4.5582	[2M+NH4]+	9.75425	2	0.7518	rp	23981-47-7	32176	HMDB0060787	1371	-	82538.2	75262.3	83884.2	60833.5	61797.3	58649.7	59663.6	53765	59282.8	26391.1	21266.5	27043	60996.8	57851.4	61805.4	78410.1	120878	79523.8	48575.2	43884.6	47483	139281	160645	213105	88088	89373.5	93828.3	124147	168781	135630	77066.4
MW0122798	T3_positive	alpha-Mangostin	Flavonoids	Other Flavonoids	C24H26O6	843.333	410.173	3.8414	[2M+Na]+	2.51322	2	0.7518	rp	6147-11-1	5281650	HMDB0035796	44383	C10080	18439	14203.5	18302.9	13545.1	11837.6	12196.8	4318.72	4552.4	7702.22	8952.89	7822.53	7893.52	14694.7	16057.2	16561.9	9917.18	8404.09	9910.14	12011.7	9146.64	12407.4	40510.3	34660.3	36694.7	11689.2	6821.15	8276.14	18869.4	26587.7	78154.9	27838.7
MW0000095	T3_positive	6-Acetylmorphine	Alkaloids	Isoquinoline alkaloids	C19H21NO4	327.146	327.147	2.4264	[M+]+	0.829338	2	0.7518	rp	2784-73-8	5462507	HMDB0041812	-	-	61396.5	61753.8	32467.4	284.19	27778.7	325.45	57179.9	54853.3	52164	347.3	685.36	242.89	609.42	26176	594.37	18570.5	17520.9	25522.7	1754.01	32.5	2322.37	182890	182567	186198	177600	167024	165808	78905.4	64456.5	57235.4	60420.2
MW0107215	T3_positive	Guanidinosuccinic acid	Organic acids	Organic acids	C5H9N3O4	158.058	175.059	1.2251	[M+H-H2O]+	4.67553	2	0.7514	rp	6133-30-8	439918	HMDB0003157	10	C03139	8169.74	9941.01	9096.72	627.02	1263.03	1008.67	5702.34	5052.38	4750.86	334.36	216.21	423.26	595.73	375.06	2090.36	5615.91	3750.01	4131.31	1432.21	1310.67	1338.82	8812.27	7414.75	8883.74	4233.96	4045.07	4773.17	3405.8	3539.07	1841.59	5189.42
MW0111271	T3_positive	4-(2-Pyridylazo)-N,N-dimethylaniline	Alkaloids	Pyridine alkaloids	C13H14N4	244.153	226.122	3.8413	[M+NH4]+	6.99205	2	0.7514	rp	13103-75-8	81528	-	96366	-	17033.4	13749.8	12583	21226.3	24929.1	27938.8	9733.09	8817.47	11186.4	5290.3	5166.89	4872	32189.7	25293.6	24689.5	28773.2	31348	30273.9	18344.2	18368.2	15184.7	2351.94	1270.66	1948.3	361.54	118.19	3344.74	1531.26	1257.56	616.31	17558.8
MW0129833	T3_positive	12a-Hydroxyrotenone	Others	Ketone compounds	C23H22O7	838.312	410.137	3.861	[2M+NH4]+	8.10164	2	0.7512	rp	509-96-6	68184	HMDB0034145	-	C10464	59200.5	59380.8	58170	71039.6	68726.1	71584.7	79615.5	80241.7	77016	109835	104291	97702.9	71180.4	118922	76249	63986.9	86591	57933.3	76807	69640.1	110459	49135.9	31901.9	23517.8	75434.9	76451.2	74423.6	32425.2	76179.6	23643.7	66802.9
MW0011607	T3_positive	(R)-dihydrolipoic acid	Organic acids	Organic acids	C8H16O2S2	191.054	208.059	4.776	[M+H-H2O]+	4.15436	2	0.7509	rp	119365-69-4	9834298	HMDB0012210	62857	C02147	17656.8	18272.6	14151.5	17754.2	18860.5	1027.52	17964.3	18869.6	18309.5	22653.2	22197.6	21772.9	15652.2	20347.8	18467.8	19355	16872.9	15245.7	21248.2	19915.6	19113.8	19598.4	13892.5	12615.3	18247.8	8825.57	15237.8	15251.7	13567	16965.8	17499.7
MW0138459	T3_positive	Isobavachalcone	Flavonoids	Chalcones	C20H20O4	671.265	324.136	5.5793	[2M+Na]+	1.98597	2	0.7508	rp	20784-50-3 | 54676-49-2	5281255	-	-	C08648	13105.1	12657	16044.5	422.25	73.11	161.76	4149.74	6231.08	5524.36	2357.88	140.01	118.27	53.36	429.18	411.01	10732.2	12654.7	11830.2	673.18	572.56	4399.88	9707.39	12379.1	13696.9	843.03	2868.26	1726.82	1134.37	1552.24	1335.55	7350.46
MEDP0232	T3_positive	N-Acetyl-D-glucosamine	Alcohol and amines	Amines	C8H15NO6	481.138	221.09	1.4637	[2M+K]+	9.61816	2	0.7507	rp	7512-17-6	439174	HMDB0000215	3356	C00140	7352.46	6222.63	7326.67	1002.17	141.32	207.63	3595.72	4502.97	5385.99	58.16	84.85	634.96	43.24	27.21	833.85	4584.5	3655.78	4311.74	1047.44	230.21	100.4	9854.96	9781.5	9652.31	1511.47	213.51	1260.06	1825.44	134.12	1436.62	6188.88
MW0105602	T3_positive	Amastatin	Amino acids and derivatives	Amino acids and derivatives	C21H38N4O8	475.278	474.269	5.9023	[M+H]+	0.10359	2	0.7507	rp	67655-94-1	439518	-	-	C01552	5421.02	6061.27	5544.51	29742.3	28157.8	26277.3	573.6	872.12	1953.76	1694.38	1954.79	3099	17163.8	17388.5	15828.4	3300.15	2190.54	2665.22	3603.84	2985.68	2908.27	3557.49	2659.86	363.07	6890.89	2489.65	6291.28	22218.4	18268.6	24413	10851.5
MW0124060	T3_positive	Ethyl 2-amino-4-methylthiazole-5-carboxylate	Others	Lactones	C7H10N2O2S	390.124	186.046	3.9606	[2M+NH4]+	10.1486	2	0.7506	rp	7210-76-6	343747	-	45446	-	100526	106090	96365.6	22899.6	23335.7	21690.2	23105.3	26123.8	27171.5	9687.84	11087.2	10265.3	23708.3	24352.3	25333.6	43271.7	48755.6	49747.6	18328.3	17132.2	18889.8	34533.6	32291.5	37694.8	16074.3	16828	18194.5	11784.4	11522.4	10532.2	28934.3
MW0110126	T3_positive	L-Methionine, L-tryptophyl-	Amino acids and derivatives	Amino acids and derivatives	C16H21N3O3S	353.161	335.13	3.2641	[M+NH4]+	4.37555	2	0.7504	rp	21438-63-1	7020173	HMDB0029089	-	-	7642.47	7170.87	6252.1	314.89	380.82	557.2	7064.61	7094.66	4333.97	212.93	262.72	626.45	861.21	358.86	1184.82	7290.78	5948.41	4816.78	976.51	1037.19	832.63	32368.3	27986	29671.5	23823.5	24021.6	25165.4	5468.77	7279.06	7450.15	6902.98
MW0169507	T3_positive	N-1-Naphthylbenzamide	Benzene and substituted derivatives	Benzene and substituted derivatives	C17H13NO	517.184	247.1	5.9937	[2M+Na]+	10.2262	2	0.7502	rp	634-42-4	69448	-	96359	-	24406.3	30259.1	32085.8	13720.7	15702.3	14221.7	10950.9	7557.99	12333.1	6248.18	6678.47	6422.13	3781.67	1395.71	6691.02	16517.1	14273.3	12258.2	17064	17130.5	17950.7	9913.83	7826.5	8142.81	14620.7	6922.82	15958.8	16353.9	20620.5	17983.9	13913.5
MW0152664	T3_positive	L-Histidine beta-naphthylamide	Alkaloids	Plumerane	C16H16N4O	327.146	280.132	2.8267	[M+HCOO+2H]+	0.59401	2	0.75	rp	7424-15-9	688489	-	44316	-	23569.9	26133.1	22159.3	595.1	547.75	231.86	20655.4	21042	20048.5	1934.97	207.42	305.21	12907.4	372.24	1929.1	9726.53	6473	7334.72	10169.7	662.39	1063.46	87742.9	83560.8	81099.1	88321.1	85374.9	95996.9	23997.1	28405.7	24774.6	24739.5
MW0109688	T3_positive	Ser-Ser	Amino acids and derivatives	Amino acids and derivatives	C6H12N2O5	402.185	192.075	2.9643	[2M+NH4]+	4.40626	2	0.7499	rp	6620-95-7	7019105	-	65143	-	37624.7	36547.2	42903.7	19434.2	15669.7	16828.7	8114.68	6186.78	10311.5	3465.62	1467.26	2487.59	16662.3	18610.5	20075.6	21940.3	20446.1	20808.3	16640.8	15531.3	15071.7	38741.4	30501	40507.7	21998.2	23212.1	22432.7	34179.8	30130.8	31827.1	21520.9
MW0012822	T3_positive	Azelaoyl PAF	GP	PA	C33H66NO9P	634.418	651.447	7.1656	[M+H-H2O]+	5.5125	2	0.7496	rp	354583-69-0	17757205	-	62938	-	6973.52	3767.95	4081.29	11476.3	19563.9	19818	20885	13860.9	9666.46	9433.8	12488.4	23616.6	25372.5	28399.1	30411.5	18331.3	15825.4	7948.21	23126.5	44147.2	47561.8	23438.9	2253.47	6174.49	14072.1	17863.2	13056.6	12403.9	40878.5	44958.6	53591.4
MW0014589	T3_positive	(+/-)5,6-EET Methyl Ester	Lipids	Free fatty acids	C21H34O3	335.257	334.251	6.4235	[M+H]+	4.82737	2	0.749	rp	122799-12-6	13075008	-	62931	-	38424	38866.4	35241.2	50914.9	50643.9	51648.8	55709.5	65794.4	65449.7	57667.8	73926.5	58488.1	66063.7	69905.1	69940.6	45173.2	35707.8	51958.3	70956.1	77561.3	78360	47202.1	39520.9	41584.2	32166.2	28300.2	28039.9	38437.7	46765.9	42555.5	45577.5
MW0116509	T3_positive	1-(Hydroxymethyl)-5,5-dimethyl-2,4-imidazolidinedione	Others	Ketone compounds	C6H10N2O3	355.103	158.069	2.8267	[2M+K]+	4.75472	2	0.7486	rp	116-25-6	67000	HMDB0031670	-	-	4.99752e+06	5.22036e+06	4.87939e+06	7.10986e+06	6.94265e+06	7.06538e+06	5.22636e+06	5.39413e+06	5.26944e+06	6.75875e+06	6.57264e+06	6.43891e+06	6.39091e+06	6.72326e+06	6.03948e+06	5.44861e+06	5.14657e+06	5.23349e+06	6.40776e+06	6.37044e+06	6.35935e+06	4.08077e+06	4.16162e+06	4.26729e+06	4.96083e+06	5161006	5.21934e+06	4.84203e+06	4.85833e+06	4.87508e+06	5.52008e+06
MW0010784	T3_positive	(+)-Isomenthone	Others	Ketone compounds	C10H18O	223.131	154.136	3.8216	[M+Na+HCOOH]+	5.26537	2	0.7486	rp	1196-31-2 | 491-07-6	70962	-	-	-	88454.5	84578.9	86316.5	19068.8	18575.2	18570.5	19583.7	19442.8	20230.6	13751.5	13112.7	14106.5	65674.9	42464.7	66114.6	21172.3	22189.1	22756.2	7112.22	7105.47	6525.7	182636	174979	201666	38810.8	38934.4	38256.3	5668.54	4662.65	3754.32	67300.8
MW0003365	T3_positive	2-Propylphenol	Benzene and substituted derivatives	Benzene and substituted derivatives	C9H12O	183.1	136.089	3.8018	[M+HCOO+2H]+	2.85632	2	0.7486	rp	644-35-9	12570	HMDB0032624	-	-	16391.2	15715.9	17492.8	799.9	557.41	559.91	10278.4	9386.09	9467.57	554.62	504.37	583.68	675.29	422.72	788.42	13880.9	6009.64	13481.6	574.74	731.17	986.67	22403.5	20929.2	24508.3	302.9	814.62	894.43	2173.04	1667.11	1362.56	9640.53
MW0006499	T3_positive	Carboxytolbutamide	Benzene and substituted derivatives	Benzene and substituted derivatives	C12H16N2O5S	618.2	300.078	1.8228	[2M+NH4]+	10.2237	2	0.7486	rp	2224-10-4	159651	HMDB0041849	-	-	3079.24	2203.84	2620.33	29.96	44.28	83.81	3637.98	3527.31	3186.45	21.6	209.73	48.4	83.24	260.13	195.59	5384.42	4688.17	2071.89	32.84	45.43	33.13	8085.35	7394.03	8052.65	256.97	743.21	223.74	25.85	46.84	433.89	1685.44
MW0103630	T3_positive	Nebularine	Nucleotides and derivatives	Nucleotides and derivatives	C10H12N4O4	522.198	252.086	1.8849	[2M+NH4]+	14.0406	2	0.7485	rp	550-33-4	68368	HMDB0029956	-	C01736	12587.6	9910.84	10109.8	257.83	608.14	240.28	4041.85	2675.18	3019.47	329.3	688.41	129.22	591.86	203.25	916.65	6578.53	5945.21	5777	532.99	360.49	656.77	4642.61	5531.22	4388.14	4940.96	4186.03	4468.47	7334.27	7060.56	7669.47	10462.6
MW0006246	T3_positive	Phosphine-biotin	Benzene and substituted derivatives	Benzene and substituted derivatives	C41H53N4O8PS	792.326	792.332	4.0005	[M+]+	10.1096	2	0.7477	rp	608514-42-7	24859184	-	64823	-	9308.11	12511.9	9202.46	5858.14	6092.88	6925.99	2057.96	1555.6	4105.91	1056.71	592.01	840.77	9140.69	8370.82	11254.6	17869.4	15387	13567.6	2370.08	1778.74	862	13711.1	13919	17124.8	2736	3210.32	1208.29	2307.81	1481.54	467.97	7299.86
MW0150227	T3_positive	Glu-Arg	Amino acids and derivatives	Amino acids and derivatives	C11H21N5O5	388.111	303.154	1.9636	[M+K+HCOOH]+	2.06726	2	0.7476	rp	7219-59-2	9796450	HMDB0028813	23759	-	6114.73	6062.52	6883.38	840.32	643.06	819.38	5656	6417.55	7598.05	1355.89	1224.47	237.06	799.18	1291.12	1218.69	8896.27	9515.31	9773.54	855.24	1218.36	796.62	11877.9	10944.2	9078.92	4298.99	17042.5	4185.25	2150.78	728.46	2411.26	3790.26
MW0109363	T3_positive	Prolylglutamic acid	Amino acids and derivatives	Amino acids and derivatives	C10H16N2O5	245.116	244.106	5.257	[M+H]+	6.49233	2	0.7474	rp	67644-00-2	194260	-	23678	-	27.1	43.37	43.7	22.78	63.28	48.03	25.1	21.13	30.59	26.87	8.61	64.22	26.16	31.32	23.55	7.99	33.78	18.75	51.04	11.86	64.41	626.9	460.72	799.45	129.89	183.44	163.91	3893.65	3568.66	3966.14	648.88
MEDL00436	T3_positive	Dehydroabietic acid	Terpenoids	Ditepenoids	C20H28O2	377.125	300.209	5.8015	[M-H+2K]+	3.86557	2	0.747	rp	1740-19-8	94391	HMDB0061925	-	C12078	2069.48	1717.27	197.67	15138.5	16836.4	20004.1	132.71	490.91	283.4	16713.5	16747.4	15395.7	17508.6	17367.6	17556.8	736.43	1746.11	37.89	3063.46	2792.36	2512.01	569.11	1237.41	422.67	236.53	7460.92	334.16	26889.2	25161.4	24120.4	7635.53
MW0107834	T3_positive	Leu-Met	Amino acids and derivatives	Amino acids and derivatives	C11H22N2O3S	331.127	262.135	2.7772	[M+Na+HCOOH]+	3.94556	2	0.7464	rp	36077-39-1	7010528	HMDB0028935	23726	-	836.2	500.22	432.8	207.66	875.23	1160.8	901.57	1816.25	807.02	206.29	236.32	526.11	761.46	272.69	881.38	4896.83	3807.7	4657.61	530.05	486.2	605.34	2011.4	2909.3	1942.7	4135.21	4284.79	6087.29	12468.7	6928.61	7446.1	2639.12
MW0118875	T3_positive	Pyridine-2-carbothioamide	Alcohol and amines	Amines	C6H6N2S	121.027	138.025	1.8244	[M+H-H2O]+	13.1731	2	0.7464	rp	5346-38-3	1549499	-	-	-	6489.91	5298.63	4855.15	979.47	729.82	905.23	6809.77	3839	6961.57	480.33	617.62	448.16	804.98	754.78	811.73	8574.51	7926.41	8225.06	511.71	552.58	557.32	10045.2	11911.6	22029.4	1853.57	2116.2	1656.4	643.79	693.45	565.76	7317.34
MW0013716	T3_positive	Chimyl alcohol	GL	MG	C19H40O3	363.309	316.298	4.8363	[M+HCOO+2H]+	1.31797	2	0.7462	rp	6145-69-3 | 53584-29-5	72733	-	24090	-	91054.7	21140.6	81444.4	99550.8	87545.8	96805.7	76311	74431.9	71049.7	50962.7	12248.5	55597.8	107011	103465	104569	79518.2	71647.4	76932.5	67703.2	43816.9	70278	57129.1	63750.1	61687.8	88105.9	100450	97926.3	90382	96474.7	91510.1	74831
MW0144984	T3_positive	Alpha-Maltose	Others	Saccharides	C12H22O11	342.121	342.116	2.7839	[M+]+	9.2896	2	0.7457	rp	9005-84-9	439341	HMDB0037138	-	C00897	53962.4	47369.3	48992.4	12375.8	12318	14213.4	8451.45	12616.9	11867.3	6133.2	5343.19	2560.25	22700.3	21439.3	20266.9	19582.7	25356.6	23253.5	6027.69	5690.03	6138.63	31140.7	22532.9	36525.1	34197	35878.5	32345.5	22712.1	22454.7	23954	18473.4
MW0130875	T3_positive	2-Methoxycinnamaldehyde	Phenolic acids	Phenolic acids	C10H10O2	342.174	162.068	2.8071	[2M+NH4]+	10.2447	2	0.7448	rp	1504-74-1	641298	HMDB0033830	-	-	44433.5	47515.4	46070.9	54611.1	52523.2	54850.5	47519.5	47735.6	45215	104361	94270.6	102078	60233	65182.4	61433.4	23581.7	24675.7	25389.6	62859.2	55885.2	55151.8	32437.8	33990.1	34330.3	40334.3	44216.6	45200.1	48255.9	46283	49972.4	57908.6
MW0007080	T3_positive	Ethyl 4-hydroxy-3,5-dimethoxybenzoate	Benzene and substituted derivatives	Benzene and substituted derivatives	C11H14O5	475.161	226.084	4.3581	[2M+Na]+	4.85116	2	0.7445	rp	3943-80-4	19845	-	84963	-	1590.28	1867.56	2085.24	2414.76	2041.99	3015.36	3905.13	2033.41	2914.25	897.23	1824.24	225.58	1193.6	1301	1452.83	2571.19	1073.01	2644.8	6471.03	7065.53	6910.3	549.32	1415.21	1384.18	6142.13	9695.78	5721.98	39765.3	43539	43373.3	7595.2
MW0106760	T3_positive	gamma-Glutamylalanine	Amino acids and derivatives	Amino acids and derivatives	C8H14N2O5	475.148	218.09	2.5658	[2M+K]+	6.41592	2	0.7442	rp	5875-41-2	440103	HMDB0006248	-	C03740	4198.33	3961.21	2771.34	123.6	181.84	55.76	16501.9	9481.86	8798.08	252.6	177.64	299	443.71	421.11	380.83	7220.61	2395.69	5494.04	387.48	94.91	194.14	4288.66	5162.39	1773.61	2349.13	3476.38	2592.79	257.45	95.56	114.76	3759.3
MW0057740	T3_positive	1,2-Dihexanoyl-sn-glycero-3-phosphocholine	GP	PC	C20H40NO8P	453.225	453.249	5.9835	[M+]+	8.1127	2	0.744	rp	34506-67-7	10072611	-	39963	-	7311.7	2348.33	1941.71	135.15	368.92	110.88	4885.35	6888.88	6474.59	19.68	127.86	91.8	40.82	229.61	164.95	6743.18	9400.03	4085.57	521.45	565.18	543.63	5476.47	673.4	455.96	380.15	498.89	420.17	650.19	607.45	549.09	2501.34
MW0012826	T3_positive	1-Hexanol	Alcohol and amines	Alcohols	C6H14O	175.006	102.105	1.0059	[M+K]+	10.0179	2	0.7434	rp	111-27-3	8103	HMDB0012971	-	C00854	3114.21	1002.18	3731.19	8745.37	15076.8	20005	8008.34	8328.59	2713.31	19635.4	18365.8	16046.9	12340.6	15794	7279.79	1150.72	3271.45	2815.1	9880.64	4065.99	7299.63	164.61	394.59	1044.27	6928.37	9038.05	4149.36	660.04	774.23	1083.17	3004.08
MEDN1321	T3_positive	trans-trans-Muconic acid	Organic acids	Organic acids	C6H6O4	335.012	142.027	1.2845	[M-H+2K]+	2.80589	2	0.7433	rp	3588-17-8	5356793	HMDB0002349	6639	-	14459.5	24307.1	13594.6	5959.2	10988.8	3326.69	16449.6	8572.5	8272.05	5070.77	6310.99	2893.96	10656.1	8249.52	10858.8	15027	14489.7	12034.5	10858.4	12397.7	9059.81	13366.9	9797.69	13313.8	48468.9	44612.6	47008.3	11996.6	12097.4	12900	15696.6
MW0132759	T3_positive	3,5-Dihydroxy-2-(4-hydroxyphenyl)chromen-4-one	Flavonoids	Flavones	C15H10O5	339.046	270.053	2.6261	[M+Na+HCOOH]+	4.17887	2	0.743	rp	86788-60-5	5393154	-	-	-	7756.11	7424.06	8712.69	5092.62	8642.11	6886.97	3140.35	6045.73	5955.92	3781.54	3388.66	3335.3	2416.76	5753.17	4742.35	8067.18	3464.29	7652.35	11081.9	11530.4	9579.59	184.06	1315.69	1399.17	6066.53	4827.35	1894.81	5189.7	6262.12	2166.61	5410.94
MW0009376	T3_positive	Phenelzine	Benzene and substituted derivatives	Benzene and substituted derivatives	C8H12N2	221.064	136.1	3.2641	[M+K+HCOOH]+	11.4351	2	0.743	rp	51-71-8	3675	HMDB0014918	-	C07430	9531.92	9757.38	9500	12156.9	12888.4	10304.4	15954.8	15897.4	16345.2	13111.9	14994.5	15369	9631.42	9936.31	12994.8	12712.6	14813.7	15073.4	6938.64	7303.02	7401.57	4151.4	6020.27	4037.45	11075.6	11121.9	12255.9	13490.2	12088.6	11377.6	12893.5
MW0157439	T3_positive	Tetrahydrofolic acid	Organic acids	Organic acids	C19H23N7O6	445.169	445.171	3.9009	[M+]+	5.83163	2	0.743	rp	135-16-0	135444742	HMDB0001846	-	-	13163	15869	18638	19930.8	17282	21556.5	4610.66	2606.68	6163.76	8183.21	4844.24	3950.6	15595.9	80897.6	20594.7	16898	12585.1	16286	25757.5	26564.1	24413.7	48297.5	99777.2	55287.9	19368.1	19155.8	20039.4	28806.3	31620.1	15423.3	24287.8
MW0008791	T3_positive	2-(acetylsulfamoyl)benzoic Acid	Benzene and substituted derivatives	Benzene and substituted derivatives	C9H9NO5S	509.03	243.02	0.5705	[2M+Na]+	7.80957	2	0.7427	rp	849067-18-1	11425048	-	45011	-	47708.2	46976.1	51988.1	73538.5	77542.7	59849.8	30677.2	28304.1	34262.1	63472.8	65536.8	85503.8	53144.9	53892.1	74810.5	32092.3	31689.3	31299.6	47390.1	54174.2	46989.6	60767.2	22799.9	54458.3	56366.3	62931.2	53363	100764	96645.2	85430.6	59391.5
MW0110123	T3_positive	N2-Tryptophyllysine	Amino acids and derivatives	Amino acids and derivatives	C17H24N4O3	455.19	332.185	4.0202	[M+H]+	8.94325	2	0.7425	rp	51790-14-8	6452501	-	-	-	73558	97500.5	73833.4	32553.5	25040.2	21269.8	46161.2	26893.1	37597.4	11525.1	11027	11621.9	33415.9	11333.7	27678.1	64051.4	63119.5	61685.6	40530.4	21003	35363.9	146569	151422	148494	14801.8	23851.6	10612.1	66203	63384	41853.8	38864.9
MW0054039	T3_positive	Isoalantolactone	Terpenoids	Sesquiterpenoids	C15H20O2	487.289	232.146	6.4036	[2M+Na]+	11.9596	2	0.7424	rp	470-17-7 | 4677-48-9	73285	HMDB0035934	67738	C09484	122169	78102.8	85419.1	148238	163616	161531	281841	316234	305157	105471	83282.7	122021	156461	171764	146791	60949.1	69581.5	75378.4	90288.6	105338	102575	83816.5	78337.9	75392.9	127641	126666	117424	43520.7	45502.4	41154.2	117388
MW0005300	T3_positive	4-Phenyl-2-butanol	Benzene and substituted derivatives	Benzene and substituted derivatives	C10H14O	301.215	150.105	7.4134	[2M+H]+	0.115898	2	0.7417	rp	2344-70-9	61302	HMDB0031613	-	-	341.01	28.27	142.41	4167.73	4211.26	4225	198.11	88.65	11.97	4289.05	4268.63	3886.42	4790.67	4490.84	5636.25	600.12	531.22	512.83	4469.63	4153.58	4023.1	531.35	349.66	239.54	27.77	20.83	5.67	89.54	103.96	149.91	3798.41
MW0126135	T3_positive	Picolinamide	Alcohol and amines	Amines	C6H6N2O	191.038	122.048	0.8398	[M+Na+HCOOH]+	10.1331	2	0.7416	rp	1452-77-3	15070	-	-	C01950	164067	212700	197516	218478	228881	231963	211388	229335	225873	162357	160136	150052	277288	261321	281057	248237	267721	265342	217029	205212	218155	380671	325425	359304	228965	234787	224652	97091	99177.8	101415	249053
MEDP1670	T3_positive	Gly-Gly-Phe	Amino acids and derivatives	Amino acids and derivatives	C13H17N3O4	576.286	279.122	1.1558	[2M+NH4]+	13.9086	2	0.7411	rp	6234-26-0	6993373	-	21681	-	3490.32	3752.48	4150.22	1495.33	1400.73	1249.27	772.97	774.57	671.36	1005.65	738.07	606.33	2176.75	2182.42	2174.71	692.36	1095.1	1081	1901.73	1452.32	1453.51	658.76	815.88	551.15	74.41	610.76	9.4	169.53	40.39	186.89	2248.51
MEDN0589	T3_positive	Cyclamic acid	Organic acids	Organic acids	C6H13NO3S	359.121	179.062	1.9044	[2M+H]+	3.83572	2	0.7411	rp	100-88-9	7533	HMDB0031340	-	C02824	6731.13	6353.84	4996.97	430.88	211.25	61.74	4754.48	1157.23	3919.71	123.99	592.26	41.41	343.27	102.31	1529.64	4740.96	2734.92	5076.09	450.68	249.77	1348.3	12281.1	11277.1	10317.1	8741.14	4392.97	6552.08	7765.97	7190.33	8901.78	6709.37
MW0110228	T3_positive	Tyrosyl-tyrosyl-phenylalanine	Amino acids and derivatives	Amino acids and derivatives	C27H29N3O6	492.242	491.206	1.9837	[M+H]+	8.9917	2	0.741	rp	108322-11-8	130070	-	22956	-	2758.27	2986.3	2558.27	68.98	1405.02	72.91	7159.35	7908.74	8088.44	685.73	101.6	33.56	32.32	1409.15	25.89	2099.88	482	291.13	27.14	7.97	174.41	3088.83	3573.48	3491.71	7729.14	9173.32	19869.2	15726.9	16943.1	16649.8	5257.3
MW0116932	T3_positive	1-deoxy-D-xylulose	Others	Saccharides	C5H10O4	491.226	134.058	5.9429	[2M+K]+	0.253542	2	0.7407	rp	60299-43-6	9548569	HMDB0001292	6138	C06257	880.88	848.21	410.02	2525	3052.33	3171.56	132.74	74.94	82.85	6907.09	6440.16	7311.17	2457.92	2503.16	2131.14	21.91	144.24	279.25	3258.47	2816.11	3105.29	406.55	345.22	117.47	51512.1	51716.9	56865.3	32382.5	31695	37325.8	14729
MW0001375	T3_positive	1,4-Naphthoquinone	Quinones	Quinones	C10H6O2	339.07	158.037	2.5658	[2M+Na]+	11.7024	2	0.7406	rp	130-15-4	8530	-	-	C02617	3219.1	3153.48	4207.48	17468	14142.8	16060.8	6789.77	8710.35	10593.8	14263.3	13989.6	14776.2	14770.6	25772.8	13075.5	7280.38	7178.4	6111.6	41563.9	14266.2	9343.01	2378.87	1161.57	3117.89	13924.5	12173.9	14044.4	11037.9	8834.87	8207.93	11096
MW0108074	T3_positive	Lys-Ser	Amino acids and derivatives	Amino acids and derivatives	C9H19N3O4	700.257	233.138	3.2971	[2M+NH4]+	8.00913	2	0.7403	rp	6665-19-6	151428	HMDB0028960	23722	-	9835.36	10043	13286.2	3897.07	5084.07	881.05	1235.84	1911.09	1166.92	9466.68	8268.55	10928.3	8102.07	12036.3	9723.02	18003.4	9399.33	7986.65	15712.8	17518.1	16457.6	8149.37	5824.67	8396.11	923.37	1330.02	1519.33	866.95	2834.67	3928.87	8897
MW0009857	T3_positive	Tenovin-1	Benzene and substituted derivatives	Benzene and substituted derivatives	C20H23N3O2S	392.139	369.151	3.4828	[M+Na]+	2.53952	2	0.7401	rp	380315-80-0	1013376	-	45455	-	12616.9	11711.4	17012.5	1829.25	692.35	652.54	4074.76	3429.13	2251.44	597.81	760.39	286.56	236.16	314.17	33.87	4544.55	3727.29	6860.16	324.46	334.74	956.04	5725.14	3781.94	3992.18	1941.71	1030.43	1032.24	1252.28	856.05	1753.77	2739.66
MW0052320	T3_positive	[(2R,7R,9R,10R,11S)-11-acetyloxy-10-hydroxy-1,5-dimethylspiro[8-oxatricyclo[7.2.1.02,7]dodec-5-ene-12,2'-oxirane]-2-yl]methyl acetate	Alcohol and amines	Alcohols	C19H26O7	433.126	366.168	1.4437	[M-2H+3Na]+	12.9791	2	0.7396	rp	2270-40-8	5458294	HMDB0035104	-	-	6759.06	1047.83	2085.4	20627.4	22674	22025	10522.1	14222.5	13570.2	33663.3	33992.6	34503.2	20254.3	21173.3	19851.6	12997.2	16603.7	17561.8	16441.4	19087.7	17737.7	3210.66	7366.87	7164.47	13238	12471.3	11743.3	18563.9	17883.1	18121.4	12319.5
MEDP2101	T3_positive	3-Methoxycinnamic acid	Benzene and substituted derivatives	Benzene and substituted derivatives	C10H10O3	225.07	178.063	4.9162	[M+HCOO+2H]+	13.046	2	0.7395	rp	6099-04-3 | 17570-26-2	637668	HMDB0125518	-	-	28.83	16.83	254.39	743.49	2.8	1.98	2.95	9.12	0.86	526.8	0.77	5.65	713.42	1.51	6.99	3.9	4.88	3.35	4056.72	4733.44	4066.22	2.42	4.32	4.83	1.79	5.41	528.71	254.41	0.78	4.28	469.36
MW0054786	T3_positive	(2E,4E)-11-Methoxy-3,7,11-trimethyldodeca-2,4-dienoic acid	Terpenoids	Sesquiterpenoids	C16H28O3	291.194	268.204	6.0842	[M+Na]+	0.979343	2	0.7392	rp	53092-52-7	5353760	-	43446	-	67801.2	79156.8	45456.4	53108.1	25935.9	28696.8	52580.2	57033.7	55362.7	19224.4	23825	21711	25413.7	24728.2	33739.4	83815.5	74020.7	35841.2	20230.1	24062	27601.3	63891.4	59873.2	60103.2	47013.4	47657.1	47181.2	41814.7	43620.4	39762.1	65763.9
MW0113991	T3_positive	beta-D-Glucosamine	Alcohol and amines	Amines	C6H13NO5	405.21	179.079	2.5256	[M+Na+HCOOH]+	8.76231	2	0.7392	rp	14257-69-3	441477	HMDB0030091	-	C08349	66386.6	98231.2	124148	26082.6	30359	30943.2	71891.9	83924	76569.5	39996.6	31118.2	38318.7	26895	30239.9	29513.6	61896.2	95228.7	68938.5	13666.6	8145.05	8965.24	156617	145985	172100	14414	18571.6	16058.3	11146.9	22065.8	12054.3	48429.5
MEDL02722	T3_positive	Polydatin	Others	Stilbene	C20H22O8	404.148	390.132	2.0645	[M+]+	2.44008	2	0.7389	rp	27208-80-6	5281718	HMDB0030564	-	C10275	1145.87	5996.33	7390.09	83839.5	79728.5	85549.5	32723.1	38106.5	41047	44701.5	44329	48597.1	96511.1	99945.1	96751.4	14619.7	43150.8	41933.3	80745	75492.7	81242.4	3761.15	2981.13	4601.05	4307.6	12677.2	1546.01	46691.7	46365.2	17582.2	47692
MW0150456	T3_positive	Gly-Phe-Met	Amino acids and derivatives	Amino acids and derivatives	C16H23N3O4S1	354.15	353.141	5.0767	[M+H]+	3.73691	2	0.7385	rp	72072-08-3	71404517	-	17264	-	24351.3	27115.2	26510.7	3440.51	2007.57	294.27	16513.6	10797.5	14340.5	250.72	349.29	67.44	252.61	90.22	275.81	19196.8	11956.6	12621.5	3231.01	86.69	3047.49	36977.9	47305.6	34297	18835	12267.7	21275.3	174.07	679.25	2891.94	14845.6
MW0011993	T3_positive	10-Deacetylbaccatin III	Benzene and substituted derivatives	Benzene and substituted derivatives	C29H36O10	544.234	544.231	4.8863	[M+]+	11.5923	2	0.7381	rp	32981-86-5	154272	-	84946	-	5846.38	7957.57	3881.31	17334.3	14615.1	19163.7	5588.59	5606.42	7709.79	15321.5	13149.8	15581.8	12765.5	6667.44	4454.63	17177.3	15954.5	14190.2	15250.2	17499	35065.4	3193.73	768.84	2895.17	140484	86882.1	85039.3	2748.09	8968.52	6391.44	19997
MEDN1733	T3_positive	5-Methoxysalicylic acid	Phenolic acids	Phenolic acids	C8H8O4	337.091	168.042	3.5563	[2M+H]+	4.73179	2	0.7378	rp	2612-02-4	75787	HMDB0001868	4164	-	23253.9	21442.6	20170.9	17495.7	17631	16334.7	40295.8	32210.9	34489.6	25552.5	30951.9	29174.2	24338.1	25248	23348.3	30916.5	32081.3	31790.3	54245.1	54589.7	53313.7	26862.2	27996.5	28110.3	10522.6	8230.09	9257.65	7252.38	10204.2	6750.76	24812.4
MW0113918	T3_positive	alpha-Pyrrolidinopropiophenone	Others	Ketone compounds	C13H17NO	445.205	203.131	2.7469	[2M+K]+	4.33611	2	0.7374	rp	19134-50-0	209045	-	85090	-	3650	4226.82	2784.52	4897.03	4984.14	5222.59	2880.72	1787.6	2671.66	5920.27	5679.57	3393.29	4773.15	4609.75	4794.85	2974.91	1200.13	2453.2	4771.34	4793.19	4819.71	8575.27	9189.26	9144.05	10539.4	9887.72	8798.6	9906.46	8937.63	8863.78	6229.29
MW0002157	T3_positive	2,3-Dihydroxy-4-methoxybenzoic acid	Benzene and substituted derivatives	Benzene and substituted derivatives	C8H8O5	207.031	184.037	6.1849	[M+Na]+	11.593	2	0.7369	rp	3934-81-4	77534	HMDB0140912	-	-	54977.1	47388.6	49941.9	74511.7	65064.8	78740.6	44032.7	51736.2	52134	84213.3	76744.5	100231	79747.7	84601.6	81575.5	34081.3	35537.8	31362.5	81411.1	88936.6	97146.5	48563.4	44651	43259.3	67320.3	66289.7	64889.7	55189.5	63739	59039.1	59490.5
MW0168536	T3_positive	2-Tridecenal	Others	Others	C13H24O	219.173	196.183	6.2567	[M+Na]+	0.182672	2	0.7369	rp	7774-82-5	5283363	HMDB0037275	-	-	229043	214739	219448	60698.6	58530.5	58142	434993	456765	439991	21136.3	20294	21009.7	41615.6	48444.2	53482	432848	441976	437586	57350.9	56593.3	53101.4	301493	276045	266972	660055	685486	440167	367727	355454	358454	347216
MW0168585	T3_positive	gamma-Aminobutyric acid	Organic acids	Organic acids	C4H9NO2	470.296	103.063	3.024	[2M+K]+	11.5206	2	0.7364	rp	56-12-2	119	HMDB0000112	-	C00334	2358.27	4738.19	2025.89	12499.3	9599.13	9906.08	8534.78	9378.98	9128.82	11819.9	5944.87	5573.1	10806.3	8888.78	8377.44	7011.06	6875.63	7124.86	7747.31	5369.22	8012.34	1236.08	1626.33	957.95	1255.27	1114.7	1094	4197.5	1493.3	2350.78	5283.19
MW0113161	T3_positive	Musk ketone	Others	Ketone compounds	C14H18N2O5	611.231	294.122	4.3177	[2M+Na]+	1.00757	2	0.7363	rp	81-14-1	6669	HMDB0031865	-	-	118569	100128	110139	94472.2	99270	94155.9	48912.1	49148.3	47605.2	35418.4	35915.2	34801.2	102631	103909	108479	41254.2	51846.1	39657.8	104307	104842	105671	106691	118971	110591	48872.6	49541.3	50032.3	86839	84047.9	83548.5	79398.9
MW0114223	T3_positive	D-glucosamine 6-phosphate	Others	Saccharides	C6H14NO8P	519.106	259.046	0.8873	[2M+H]+	13.0392	2	0.7359	rp	6815-93-6	440997	HMDB0001254	3390	C00352	8270.52	10880.5	15493.2	316.77	2474.29	2204.38	5859.49	5133.32	2431.92	1318.94	444.01	612.14	182.99	301.83	5922.68	540.4	5753.01	1164.94	1731.15	1740.69	1507.65	24395.5	17388.6	20734.3	9519.41	4306.33	10616.1	3737.53	2957.6	3695.81	10986.9
MW0121803	T3_positive	6,6'-(1,2-phenylene)bis(1,3,5-triazine-2,4-diamine)	Benzene and substituted derivatives	Benzene and substituted derivatives	C12H12N10	615.239	296.125	3.1439	[2M+Na]+	0.575359	2	0.7359	rp	5118-79-6	220912	-	96304	-	8029.51	5703.81	5561.62	4554.21	4255.34	4494.9	9706.03	7604.98	7039.57	5178.31	4666.53	4869.24	5153.49	4877.51	4441.92	7227.85	6201.23	7154.9	5864.75	3590.62	4868.73	7132.42	8107.42	6924.13	5659.79	5895.64	6026.68	6427.33	6618.24	5394.79	6328.1
MW0108167	T3_positive	Met-Met-Ala	Amino acids and derivatives	Amino acids and derivatives	C13H25N3O4S2	352.139	351.129	2.6261	[M+H]+	7.07561	2	0.7358	rp	14486-08-9	40496720	-	17490	-	6093.4	8550.2	7476.67	22639.5	24186.5	22564.2	16893.4	19609.9	18834.8	30220.2	30394.8	28714.5	22515.9	21239.1	20539.2	17011.6	17171	13896.4	26631.5	25635.6	24100	1658.78	908.83	3026.7	12169	10446.3	8577.76	718.77	38.97	220.52	15340.5
MW0138537	T3_positive	Isorotenone	Others	Ketone compounds	C23H22O6	395.153	394.142	4.4384	[M+H]+	9.93265	2	0.7355	rp	549-22-4	6453092	-	43639	-	5436.86	4673.58	5077.16	1439.99	1666.85	1373.92	4853.17	6408.3	6216.5	3068.74	2689.48	1712.07	3287.41	2406.29	3098.31	2731.59	2881.48	2802.52	1325.08	600.9	1995.12	898.12	1263.59	1030.04	28445.1	23495.2	25490	11117.2	13539.6	8665.9	7425.33
MW0002404	T3_positive	2,6-Dimethoxyphenol	Phenolic acids	Phenolic acids	C8H10O3	177.054	154.063	2.2662	[M+Na]+	2.38788	2	0.7353	rp	91-10-1	7041	HMDB0034158	-	C10787	18553.3	14742.2	24601.2	20019.8	19191.2	19356.6	10280.9	7862.42	12616	15930.8	7297.8	5022.89	11675.6	17816.2	32354.9	29764.3	8947.01	12255.7	25586.7	40874.8	24406.3	21683.8	22524.5	18765.5	25834.9	23710.3	22609.1	54139.5	37531.8	57750.6	18818.8
MW0152120	T3_positive	Lappaconitine	Alkaloids	Terpenoid alkaloids	C32H44N2O8	623.267	584.31	5.5593	[M+K]+	5.96981	2	0.7352	rp	32854-75-4	5281279	-	-	-	2776.07	2778	47.14	30020.3	26016.4	28534.5	277.53	821.75	750.88	4662.42	5445.66	5964.61	20180.9	20516.5	18642.8	1195.44	1236.5	1575.04	1707.59	4625.81	1725.83	444.09	1158.65	1058.07	21955.3	22732.5	21040.7	3963.55	643.52	3457.88	5817.81
MW0124177	T3_positive	Furafylline	Heterocyclic compounds	Heterocyclic compounds	C12H12N4O3	329.086	260.091	2.5658	[M+Na+HCOOH]+	0.703939	2	0.7349	rp	80288-49-9	3433	-	24065	-	9737.13	8558.15	7785.35	24074.5	23772.5	24591.4	1426.29	667.83	419.95	12535	12390.5	12408	31282.4	28449.1	27716.8	4656.45	2824.7	596.01	49127.7	49670.5	49131.7	25918.4	25593.8	26058.2	40878.6	43422.1	43821.7	50368.2	44572.4	47817.4	26755.8
MW0126940	T3_positive	Peganine	Heterocyclic compounds	Heterocyclic compounds	C11H12N2O	415.157	188.095	5.197	[2M+K]+	10.2391	2	0.7348	rp	6159-55-3 | 7174-27-8	667496	-	-	-	11223.3	17478.3	14286.2	2472.92	2335.9	1849.84	47754.6	51612.6	42460.3	896.32	345.26	553.49	1829.24	3231.51	3486.71	32929.7	33123	34560.2	1166.28	939.14	1241.64	6494.29	8039.75	5836.64	9236.75	11545.3	10971.5	978.85	578.11	3495.97	14122.5
mws0895	T3_positive	Genistin	Flavonoids	Isoflavones	C21H20O10	433.101	432.106	0.8279	[M+H]+	3.38218	2	0.7347	rp	529-59-9	5281377	HMDB0033988	45735	C09126	42196.8	39186.4	48953.6	14648.1	11344.8	8434.94	24591	32426.7	19641.6	1468.85	1181.19	560.99	10645.3	11555.5	10166.7	45304.3	34192.2	49922.4	29200.8	27714.9	27032.5	100488	118039	95172	65628.1	58808.7	51252.1	42579.3	37202.8	37037.8	41653
MW0006718	T3_positive	N-(3-nitrophenyl)decanamide	Benzene and substituted derivatives	Benzene and substituted derivatives	C16H24N2O3	361.178	292.179	5.9157	[M+Na+HCOOH]+	12.6692	2	0.7347	rp	72298-61-4	5106032	-	64925	-	170.75	439.69	456.31	125.91	133.48	358.88	550.93	100.12	484.5	13.73	7.3	6.23	72.15	48.85	192.16	894.62	762.4	543.83	92.82	17.77	114.8	1038.42	594.42	640.27	4653.14	7622.19	5565.37	25201.4	29853.3	23712.2	5158.58
MW0108927	T3_positive	N-Tris(hydroxymethyl)methyl-2-aminoethanesulfonic acid	Organic acids	Organic acids	C6H15NO6S	459.137	229.062	0.8532	[2M+H]+	9.62348	2	0.7346	rp	7365-44-8	81831	-	-	C05353	208741	198152	224901	269751	286323	285498	77958.4	79038.3	69468.4	114493	107202	105778	345950	330910	339666	101806	82600.8	108587	285426	285516	272562	277919	273279	284972	308977	319080	285902	88681.1	66701	86134.5	261735
MW0003247	T3_positive	2-Methyl-5-nitroaniline	Benzene and substituted derivatives	Benzene and substituted derivatives	C7H8N2O2	322.149	152.059	4.6573	[2M+NH4]+	0.237333	2	0.7344	rp	99-55-8	7444	-	-	-	7663.45	5454.51	5526.54	10320.3	5221.4	8028.4	5329.11	5325.14	2448.77	7147.39	4245.42	5072.04	9647.93	9966.5	14737.2	4314.26	3540.92	5110.27	7842.87	3733.24	8783.74	4607.99	3955.02	3514.91	10180.8	8128.87	8186.5	2157.37	3685.04	7246.55	5362.16
pme3504	T3_positive	Ononin	Flavonoids	Isoflavones	C22H22O9	497.08	430.126	0.8279	[M-2H+3Na]+	0.306145	2	0.7343	rp	486-62-4	442813	HMDB0033987	64295	C10509	237620	235544	246113	283356	261265	317326	367936	436603	404917	149651	177172	130629	362732	335293	284063	375723	342532	370863	260098	219958	235072	115614	96156.9	133485	378514	398632	354191	68643.4	67287.6	67133.4	264466
Lmhp001732	T3_positive	Pro-Phe	Amino acids and derivatives	Amino acids and derivatives	C14H18N2O3	563.232	262.132	3.563	[2M+K]+	10.5472	2	0.7343	rp	13589-02-1	6351946	HMDB0011179	23690	-	8129.52	7865.77	7809.68	1059.66	287.49	293.44	2193.97	4686.65	2495.69	165.94	869.67	128.22	302.12	214.15	109.98	6735.99	7867.79	8218.37	266	66.17	334.81	18256.1	18046	17341.5	1723.06	1658.23	2282.59	500.25	569.12	496.45	5343.47
MW0137905	T3_positive	Delphinidin 3-O-beta-D-sambubioside	Flavonoids	Anthocyanidins	C26H29O16+	615.157	597.146	2.1855	[M+NH4]+	12.8391	2	0.7341	rp	178275-92-8	10196837	-	-	C20491	693.97	83.68	367.39	23.44	81.25	59.39	227.54	227.12	615.95	72.85	938.16	33.89	331.34	406.16	58.12	386.92	238.21	737.21	16228.2	15589.1	15979.2	691.25	278.72	785	1221.24	1109.2	318.35	6164.6	4921.46	4039.26	683.5
MW0000440	T3_positive	Seneciphylline	Alkaloids	Pyrrole alkaloids	C18H23NO5	351.179	333.158	5.7914	[M+NH4]+	9.60226	2	0.7341	rp	480-81-9	5281750	-	-	C10391	454.06	434.39	1173.69	16534.8	17060	21306.2	619	732.65	998.77	5003.03	4774.57	3006.03	23954.7	22897.6	22761	2221.91	1294.84	572.16	6752.48	6902.6	7960.69	2756.81	857.41	1578.94	4423.38	1878.91	2262.28	1752.77	834.67	3412.42	1212.25
MW0107376	T3_positive	Homovanillic acid sulfate	Organic acids	Organic acids	C9H10O7S	227.007	262.015	0.5705	[M+H-2H2O]+	13.1755	2	0.7341	rp	38339-06-9	29981063	HMDB0011719	-	-	204527	207904	230232	355759	364033	200144	135809	137899	163376	249933	285187	282625	222078	226965	338396	152947	150980	133969	187547	197719	193954	214622	207319	220722	196710	232579	217801	354642	320210	363865	169560
MW0008806	T3_positive	N(4)-Acetylsulfadiazine	Benzene and substituted derivatives	Benzene and substituted derivatives	C12H12N4O3S	337.039	292.063	3.2039	[M-H+2Na]+	12.2887	2	0.7339	rp	127-74-2 | 5572-57-6	64952	-	2436	-	2092.88	1836.27	2192.22	2360.05	2196.13	2125.53	3075.31	2899.85	2761.93	2827.76	2615.2	124.9	1794.81	2205.39	2184.88	1761.31	1862.11	1552.69	64.72	138.91	100.28	5786.36	6881.24	5414.14	5192.33	5613.31	5168.7	42595.6	46704.9	42880.9	7037.05
MEDTN00717	T3_positive	4-Oxoretinoic acid	Organic acids	Organic acids	C20H26O3	337.179	314.188	6.2843	[M+Na]+	1.30396	2	0.7334	rp	64907-22-8	6437063	HMDB0006280	-	C16678	4079.59	4591.32	4053.2	47.83	256.58	67.28	15610.4	18026.6	17432.4	114.84	370.61	782.81	134.93	44.46	122.85	20944.8	22124	19555.6	19.56	271.4	324.67	11653.9	9902.73	9716.74	3129.98	3695.34	3028.61	3953.91	4271.48	5424.61	8150.76
MW0157888	T3_positive	Thr-His	Amino acids and derivatives	Amino acids and derivatives	C10H16N4O4	320.132	256.117	1.8042	[M+CH3CN+Na]+	5.69964	2	0.7333	rp	55831-93-1	9943049	HMDB0029063	23735	-	5199.31	1936.06	8041.12	9615.3	9331.69	8944.13	1739.89	7069.72	2602.03	6183.02	6136.1	4694.2	7858.57	6785.18	7000.9	262.14	1135.83	1005.61	9101.08	9446.33	9015.47	6316.46	13338	14460.3	12287	13282.1	13900.5	11335.9	9828.04	11040.1	11669.1
MW0168622	T3_positive	4-Phenyl-1,2,3-thiadiazole	Benzene and substituted derivatives	Benzene and substituted derivatives	C8H6N2S	163.038	162.025	2.8267	[M+H]+	12.2989	2	0.733	rp	25445-77-6	270010	-	96416	-	4.73598e+06	5.05607e+06	4.7424e+06	6.86887e+06	6.57349e+06	6.63619e+06	4.87871e+06	5.16747e+06	4.95937e+06	6.28691e+06	6.08798e+06	5.94349e+06	6.01094e+06	6.46241e+06	5.71484e+06	5.11821e+06	8.73594e+06	4.98996e+06	6.1783e+06	6.16521e+06	6.27163e+06	4.14816e+06	4.30042e+06	4.11098e+06	5.04991e+06	5.11364e+06	5.44119e+06	4.7567e+06	4.45966e+06	4.43388e+06	5.16188e+06
MW0127974	T3_positive	N-Feruloyl dopamine, trans-	Alkaloids	Alkaloids	C18H19NO5	681.242	329.126	4.3982	[2M+Na]+	9.58094	2	0.733	rp	142350-99-0	16119330	HMDB0137055	-	-	16376.9	13821.9	18233.4	4553.9	4077.37	5564.98	7131.7	13757	11391.3	2483.83	3496.42	3487.94	2776.06	3403.1	3900.69	22261.5	15915.6	15796.4	12702.7	1593.36	5858.22	22619.4	15122.1	22434.7	12098.6	12142.2	9024.7	1211.85	3730.13	2271.98	13555.5
MEDN0669	T3_positive	5-KETE	Lipids	Free fatty acids	C20H30O3	341.21	318.219	6.5088	[M+Na]+	3.56781	2	0.7313	rp	126432-17-5	5283159	HMDB0010217	-	C14732	53707.8	56537.3	30987.4	36801.7	38011.7	39003.2	76256.9	76364.2	81173.3	33562.3	37337.7	44113.5	40031.7	43380.8	61142.2	58577.1	53552	22411.1	36385.2	45990.9	44036	48693.5	46373.5	44023.2	14488.7	13491.1	26392.6	6273.75	7213.17	5565.29	63180.7
MW0114256	T3_positive	Diethylpropion	Benzene and substituted derivatives	Benzene and substituted derivatives	C13H19NO	428.335	205.147	6.7211	[2M+NH4]+	12.3972	2	0.7311	rp	134-80-5	7029	HMDB0015072	-	C06954	8682.29	3982.39	7378.36	10842.5	11730.2	11943.7	9972.81	8949.09	7894.14	1817.68	4803.18	1985.48	14484.7	14481.7	12583.1	14401.4	17432.2	11940.6	15531.9	13167.2	11075.9	12865	15226.1	15915.5	9191.94	9838.31	6433.32	1665.25	1384.82	924.43	8551.93
MW0129481	T3_positive	Angolensin	Others	Ketone compounds	C16H16O4	562.249	272.105	5.0767	[2M+NH4]+	12.5266	2	0.7309	rp	642-39-7	3584988	HMDB0141947	-	-	6601.81	9494.45	11143.6	14683.7	9973.54	12071.4	1749.61	2460.73	164.37	10048.3	9746.8	10734.1	21220.5	21608.1	35991.4	2086.46	3562.86	11657.3	50045.7	48147.5	43987.9	6560.35	3555.75	6225.87	4497.37	527.06	1241.66	6554.96	4057.42	7551.59	7340.52
MW0145577	T3_positive	Arg-Arg	Amino acids and derivatives	Amino acids and derivatives	C12H26N8O3	372.229	330.213	3.3633	[M+CH3CN+H]+	3.59319	2	0.7305	rp	15483-27-9	151956	HMDB0028703	23856	-	24036.5	14203.8	21161.2	25214.6	44911.9	23404.5	30060.2	30374.4	41022.3	26327.5	21326.6	16313.4	23683.3	54984	27064.4	27608.1	31380.2	15429.2	33331.8	26561.7	22499.7	24088.8	3846.1	30822.6	41871.8	25309.4	27412.3	19246	22372.3	24229.4	21781
MW0109216	T3_positive	L-phenylalanyl-L-valine	Amino acids and derivatives	Amino acids and derivatives	C14H20N2O3	328.158	264.147	2.1252	[M+CH3CN+Na]+	13.3705	2	0.7304	rp	3918-90-9	7359122	HMDB0029008	65135	-	9277.88	9538.95	9477.45	7715.87	7742.18	7770.97	5838.45	6871.67	7151.18	15814.1	13429.2	12816.9	6392.72	7027.71	7711.69	4999.04	4211.39	4885.73	10076.4	9790.11	10876	14140.6	13011.1	14125.1	5786.77	7257.83	5260.54	27074.2	23724.5	27761.2	11440.1
MW0107035	T3_positive	Glutethimide	Alcohol and amines	Amines	C13H15NO2	457.205	217.11	5.5391	[2M+Na]+	9.56637	2	0.7295	rp	77-21-4	3487	HMDB0015505	-	C07489	26999.8	33561.1	28486.5	94040	86562.7	92515.3	6121.96	8270.28	5282.34	48604.1	43966.5	43780.7	89036.4	187572	152078	14492.7	17854.6	17950.4	126356	128541	121719	26711.7	28709.3	33611.4	9284.73	3401.93	5261.54	79874.9	82043.2	78340	25024.1
MW0014489	T3_positive	4-Hydroxybutyric acid	Organic acids	Organic acids	C4H8O3	149.022	104.047	7.136	[M-H+2Na]+	8.0369	2	0.7295	rp	591-81-1	10413	HMDB0000710	5678	C01991	234064	214472	213124	207341	288674	232218	138293	130652	129889	284852	379612	326660	268767	274061	255277	109419	104609	103783	253090	263999	293173	96304.7	85591.4	96879.7	77470.9	104028	91660.6	69487.3	74210.4	82868.9	136179
MW0000173	T3_positive	Cephalotaxine	Alkaloids	Isoquinoline alkaloids	C18H21NO4	316.158	315.147	1.085	[M+H]+	10.9626	2	0.7294	rp	24316-19-6	65305	-	43928	-	5403.76	6246.63	4536.18	5843.67	11609.7	12365.9	2263.88	4282.65	3183.52	3598.6	2965.6	2122.01	9713.82	10521.6	11437.5	3099.63	2419.69	6396.45	787.1	3774.24	1254.81	56974.8	43376.7	19840	7142.77	11689	16143.6	15651.5	20931.7	15014.2	11223.6
MW0055375	T3_positive	Nostoxanthin	FA	Others	C40H56O4	600.414	600.418	7.8491	[M+]+	4.08861	2	0.7292	rp	29307-44-6	16061239	-	-	-	2.20616e+06	2.03212e+06	2.02262e+06	5.68969e+06	5.81906e+06	5.93905e+06	408153	713111	1.55122e+06	4.01644e+06	7.2868e+06	7.75551e+06	7.11267e+06	6.96427e+06	5.58488e+06	1.25055e+06	2.91216e+06	2.81759e+06	6.5692e+06	6.54954e+06	6.54118e+06	1.27758e+06	841735	1.94793e+06	2.21826e+06	2.19399e+06	2.17311e+06	3.34143e+06	6.96385e+06	3.42668e+06	1.78598e+06
MW0137947	T3_positive	Dicumarol	Lignans and Coumarins	Coumarins	C19H12O6	381.034	336.063	1.0256	[M-H+2Na]+	5.49291	2	0.7282	rp	66-76-2	54676038	HMDB0014411	-	C00796	20691.7	24948.5	14978.1	119242	114965	113479	41735.2	34151.9	34424.3	90156	84536.6	89290.9	89037.2	109849	91239.2	14201.6	16713.5	12253.5	61224.2	62584.2	52498.7	8976.08	7062.09	8895.69	63452.7	52696.1	54728.6	2694.43	2586.39	4609.07	37062.8
MW0007023	T3_positive	Ethyl 2,4-dihydroxy-6-methylbenzoate	Phenolic acids	Phenolic acids	C10H12O4	431.118	196.074	4.2775	[2M+K]+	15.1657	2	0.7277	rp	2524-37-0	75653	-	43800	-	7379.01	6318.74	6394.23	11584.8	11264.2	10903.9	8652.57	9148.52	8482.51	679.93	438.7	931.64	7256.73	7271.3	6776.17	12155.9	11717.4	12090.4	7121.5	6281.71	6531.66	28353.2	27708.7	26730.5	24527.9	22780	23952	6606.46	6954.44	6707.23	13921.6
MW0130967	T3_positive	Koparin	Others	Ketone compounds	C16H12O6	300.057	300.063	4.2571	[M+]+	13.5526	2	0.7273	rp	65048-75-1	5318834	HMDB0134006	-	-	13990	12658.2	13794.9	3690.1	4595.66	4134.08	8286.15	8480.39	9514.09	781.95	177.54	216.17	2023.73	239.21	1087.96	11167.3	9792.05	10748.3	4416.49	4824.45	3659.33	10610.4	9576.47	11295.4	8478.3	6898.29	6933.16	3038.11	86.37	379.62	6226.21
MW0103327	T3_positive	2-Aminoadenosine	Nucleotides and derivatives	Nucleotides and derivatives	C10H14N6O4	351.107	282.108	3.9009	[M+Na+HCOOH]+	9.08215	2	0.727	rp	2096-10-8	72200	-	-	C00939	8281.3	11326.4	10422.8	8276.89	10231.8	9618.62	8966.93	8627.78	9102.16	7304.98	4602.04	6451.29	8515.38	9393.54	9805.73	7355.35	8102.88	6797.39	9478.01	8546.91	11859.2	13977.3	13451.7	11528.3	10530.7	11434	13020.5	5328.77	6448.05	72.91	9557.74
MW0063757	T3_positive	Taxusin	Terpenoids	Ditepenoids	C28H40O8	1009.59	504.272	5.9124	[2M+H]+	8.64839	2	0.7269	rp	19605-80-2	167825	-	84991	C20152	874.86	2740.19	1144.53	1747.2	2022.53	1540.85	1169.73	354.41	1768.61	1735.54	2001.74	2156.42	1939.05	1555.33	1551.56	751.04	2491.94	1054.53	1212.58	1624.97	1868.17	2240.54	2634.66	1286.61	925.9	73.08	813.73	7225.66	4555.84	5522.3	1443.25
MEDP0528	T3_positive	Mesalazine	Organic acids	Organic acids	C7H7NO3	329.069	153.043	0.9071	[2M+Na]+	14.3605	2	0.7265	rp	89-57-6	4075	HMDB0014389	-	-	2201.14	1138.64	1554.49	808.4	1890.49	1616.58	602.44	874.15	1593.11	99.84	264.22	305.95	209.42	321.65	2580.36	3082.69	1440.65	2169.59	448.87	1617.79	1275.83	8536.99	4482.37	10238.4	910.38	1383.98	266.84	1587.67	2009.56	231.75	3608.88
MW0123807	T3_positive	Eicosapentaenoyl Serotonin	Tryptamines,Cholines,Pigments	Tryptamines	C30H40N2O2	460.31	460.309	3.563	[M+]+	2.27344	2	0.7264	rp	199875-71-3	91746210	-	64894	-	7338.53	7271.73	2738.35	9749.03	11049	6272.45	7986.75	4456.57	12983.9	8923.64	8341.41	8961.31	10084.2	16195	8015.39	9174.67	12373.1	13966.5	12065.9	8741.6	8676.59	7236.5	7468.95	8918.75	10555.7	10464.7	4835.66	3956.53	6407.68	6485.03	4374.51
MW0145987	T3_positive	L-Asparaginyl-L-lysine	Amino acids and derivatives	Amino acids and derivatives	C10H20N4O4	307.167	260.149	1.784	[M+HCOO+2H]+	13.7076	2	0.726	rp	22677-58-3	16122521	-	65187	-	4828.06	4336.7	5503.37	18005.4	19445.6	20426.4	1451.82	2448.43	2420.43	14025.1	12365.7	13514	13425	15027.4	13537.3	1986.01	5066.52	4471.39	22732.9	22508.1	23475.4	4011.06	2182.88	5768.92	14693.2	14236	13210.9	64074.4	59236.3	58898.1	9022.42
MW0153163	T3_positive	Lys-Thr-Tyr	Amino acids and derivatives	Amino acids and derivatives	C19H30N4O6	411.215	410.216	6.6616	[M+H]+	10.1906	2	0.7259	rp	108191-44-2	92328002	-	17627	-	29596.9	26099.2	26440.1	26372.3	21345.2	25850.2	6326.54	4223.84	4622.49	11633.8	12271	12134	19747.7	20837	20238.9	7108.56	6115.48	6022.5	20790.4	20226.6	17900.2	4569.92	10235.1	8256.66	19873.8	23297.7	23789.6	8347.57	8511.17	13018.5	12739.7
MW0107291	T3_positive	His-Asp	Amino acids and derivatives	Amino acids and derivatives	C10H14N4O5	375.091	270.096	2.6261	[M+H-H2O]+	6.52677	2	0.7257	rp	41658-60-0	7020094	HMDB0028881	-	-	34172.6	33613.3	35494.7	16146.2	17196.1	18329.1	17170.8	18827.9	20111.2	12691.8	10255.8	11472.1	13516.5	13733.3	16866	25541.3	25990	23335.4	10820.5	13365.6	12038.7	56499.2	60236.9	63560.8	27662.6	29833.2	29133	26108.6	26163.4	25583.2	26634.4
MW0108880	T3_positive	N-omega-Propyl-L-arginine	Amino acids and derivatives	Amino acids and derivatives	C9H20N4O2	471.28	216.159	6.8394	[2M+K]+	6.11774	2	0.7257	rp	137361-05-8	447180	-	44817	-	21446	18595	29247.4	7671.75	2714.6	4317.32	16620.8	5748.99	15036.1	9466.53	3667.65	6012.97	11880.7	5956.64	5982.56	9626.07	16633.8	7916.39	19085.2	19038.7	16159.9	2294.16	2081.03	6220.99	12824	11890.7	13740.8	3487.75	1881.35	809.46	12177.7
MEDN1523	T3_positive	Bicine	Amino acids and derivatives	Amino acids and derivatives	C6H13NO4	344.206	163.084	5.9835	[2M+NH4]+	7.15	2	0.7255	rp	150-25-4	8761	HMDB0011727	-	-	1151.77	1235.68	1005.48	14258	12983.4	12963	117.72	103.88	66.95	1871.2	2115.97	2270.56	5438.02	6054.15	5658.91	15.63	111.3	215.38	589.9	310.72	146.07	861.55	736.79	438.7	402.59	394.6	44.8	455.88	308.04	346.5	1873.21
MW0126958	T3_positive	Vulpinic acid	Organic acids	Organic acids	C19H14O5	364.104	322.084	1.6238	[M+CH3CN+H]+	4.1714	2	0.7255	rp	521-52-8 | 73622-57-8	54690323	-	44073	-	26586.2	27098.6	26429	2881.26	26322.4	612.95	25057.8	26852.5	27217.4	21270	21452.6	20865.2	1767.05	1447.11	681.72	29493.3	30296	30585.8	24722.2	24397	23920.6	27803.8	28396.7	28688.7	3425.26	3901.26	27846.4	30914.6	143.3	29484.3	26023
MEDP1026	T3_positive	2,4-Dihydroxybenzoic acid	Phenolic acids	Phenolic acids	C7H6O4	119.017	154.027	0.5705	[M+H-2H2O]+	12.164	2	0.7249	rp	89-86-1	1491	HMDB0029666	-	-	19170.8	20017.1	16546.1	23409.2	23445.8	19078.3	16157	13941.2	16897	15782.5	15324	16817.5	20343.9	20735.1	23652.5	16535.1	17743.6	15049.9	15712.8	18494.7	18497.1	18254.4	19169.4	18436.3	17387.5	16664.9	17048.7	21680	19763.3	17712.7	19881.2
MW0138806	T3_positive	Lonchocarpic acid	Organic acids	Organic acids	C26H26O6	452.212	434.173	4.0598	[M+NH4]+	9.84036	2	0.7243	rp	5490-47-1	54683839	-	44481	-	15759.2	26225.5	53405.3	300859	306596	302667	2551.43	4227.91	3578.16	88569.8	74028.5	66459.6	175956	163672	183788	17009.3	11644.2	8363.26	100916	98750.9	93054.2	67595.6	20280.8	13164.5	49946.8	86032.1	50600.5	138250	113670	74008.7	96362.4
MW0127946	T3_positive	(2E)-3-(4-hydroxyphenyl)-1-(4-methoxyphenyl)prop-2-en-1-one	Others	Ketone compounds	C16H14O3	547.139	254.094	2.105	[2M+K]+	5.05934	2	0.7238	rp	69704-15-0 | 160210-32-2	5927890	HMDB0135609	-	-	9633.68	7757.52	6978.02	484.08	2585.06	418.45	1445.27	6039.11	4118.75	653.29	961.4	264.94	2049.06	1587.87	2841.7	8387.51	9821.98	6379.63	1822.94	2109.69	3185.99	7112.33	4704.08	7231.45	13525.6	16483.8	14909	17794.2	14951.9	15652.6	4807.03
MW0103634	T3_positive	Nadide	Nucleotides and derivatives	Nucleotides and derivatives	C21H27N7O14P2	663.108	663.109	1.3042	[M+]+	10.5924	2	0.7238	rp	53-84-9	5892	HMDB0000902	-	C00003	2700.86	2504.69	1371.11	434.18	78.68	325.33	5913.96	1746.78	3788.2	155.48	100.28	64.45	331	115.93	224.43	4180.76	3844.35	4002.51	116.21	87.52	132.6	3663.71	667.47	3616.75	204.25	273.33	685.56	105.95	183.22	3.51	1012.41
MW0148496	T3_positive	N-acetylsphinganine	SL	SPH	C20H41NO3	343.305	343.309	4.7171	[M+]+	6.34078	2	0.7231	rp	13031-64-6	6610273	-	43402	-	29013	23917.9	15325.5	25314.7	23736.9	24546.5	15070.5	25535.7	13806.6	7335.48	25156.3	11212.3	28292.3	31411.6	27966.5	28976.7	16557.3	15641.2	27649.7	4867.04	8602.32	12588.2	9372.75	9883.35	14067.2	19905.2	28732	10576.8	8641.37	9612.71	16144.8
MW0157019	T3_positive	Serpentine	Alkaloids	Plumerane	C21H20N2O3	721.304	349.155	4.3378	[2M+Na]+	6.27112	2	0.7229	rp	18786-24-8	73391	-	-	-	13794.6	8218.56	11985.8	22236.5	16307	21436.9	8815.51	6938.29	7168.7	21788.5	11898.4	9754.97	18058.2	19438.6	22742.1	7012.22	6477.84	4054.49	18542.7	18387.6	19775.3	10714.8	7369.69	9890.29	9194.01	7079.11	4234.54	8356.43	10184.4	7475.67	10882.7
MW0151172	T3_positive	His-Ser	Amino acids and derivatives	Amino acids and derivatives	C9H14N4O4	507.2	242.101	4.3856	[2M+Na]+	6.86177	2	0.7228	rp	21438-60-8	6992830	-	65146	-	2830.11	2513.79	7338.01	10278.4	9058.45	2739.62	3650.46	2691.54	1025.09	4584.64	4164.36	2951.91	1753.05	3100.35	2244.33	3190.71	1285.99	2076.54	2817.4	3763.81	1603.44	1758.96	1534.27	1716.57	2140.81	5493.58	1786.15	2136.75	3001.62	792.8	4064.09
MW0130123	T3_positive	Dihydroquercetin	Others	Ketone compounds	C15H12O7	351.062	304.058	0.8279	[M+HCOO+2H]+	6.47995	2	0.7227	rp	98006-93-0 | 215257-15-1 | 5117-01-1	471	HMDB0125371	-	-	148016	147291	163302	169558	157849	103911	133546	142213	133840	97683.8	83099	101703	183518	177650	174241	140129	128558	133799	166543	174081	156395	155716	179294	181228	179585	168408	175414	152201	153753	154900	148989
MW0012592	T3_positive	17R-hydroxy-4Z,7Z,10Z,13Z,15E,19Z-docosahexaenoic acid	Lipids	Free fatty acids	C22H32O3	367.216	344.235	6.642	[M+Na]+	20.9142	2	0.7225	rp	155976-53-7	53477502	-	44897	-	36858.4	43843.6	46590.2	79183.5	87788	84810.7	60495.9	78254	59450.4	27267.8	24714.7	27076.6	67552.9	75051.1	60944.2	51116.9	71707.9	59254.2	29555.1	35638.2	27213.2	51569.3	78668.2	70852.8	37568.4	39321.1	44279.1	110761	80575.2	80618.1	58232.7
MEDP0338	T3_positive	LysoPC 16:0	Lipids	LPC	C24H50NO7P	478.327	495.332	6.9784	[M+H-H2O]+	12.9967	2	0.7225	rp	17364-16-8	460602	HMDB0010382	-	C04230	8855.12	9380.41	9403.03	12504.6	15163.9	15079.4	26339.6	23605.7	17692.6	16490.4	14972.6	2448.48	14831	20034.4	15980.3	23923.2	33286.9	25333.5	17893	25258.6	26677	24883.7	33125.8	25473.6	8128.56	6119.23	9079.65	9243.48	11996.7	13492.3	20088
MW0006306	T3_positive	Benzyl butyl phthalate	Benzene and substituted derivatives	Benzene and substituted derivatives	C19H20O4	354.175	312.136	4.0893	[M+CH3CN+H]+	9.42443	2	0.7224	rp	85-68-7	2347	-	44515	-	10391.6	13392	13040.8	4483.92	4106.17	5540.29	3821.82	3473.9	4705.03	1027.52	1046.54	2089.06	4349.87	3755.56	4093.35	2938.29	4907.39	4379.33	3851.83	2935.61	2361.09	7748.45	4646.94	5393.84	7345.63	8992.32	7635.53	21555	10119.2	20628	8048.2
MW0016181	T3_positive	Betulonic acid	Terpenoids	Triterpene	C30H46O3	455.349	454.345	6.879	[M+H]+	12.7376	2	0.7222	rp	4481-62-3	122844	-	263484	-	2929.29	4382.86	4417.23	294.53	130.05	53.05	10399.4	6289.2	6127.66	72.59	72.59	156.6	315.71	291.98	220.55	4169.09	3932.85	2517.58	1565.14	1394.97	1722.06	14498	16257.1	12328	1828.4	846.49	843.23	10428.7	12880	13783.7	5194.29
MEDL00573	T3_positive	N-Acetyl-D-tryptophan	Amino acids and derivatives	Amino acids and derivatives	C13H14N2O3	493.206	246.1	5.8015	[2M+H]+	6.49907	2	0.7218	rp	2280-01-5	439917	-	-	C03137	69.48	102.72	53.26	67.57	90.26	63.14	101.16	82.01	51.76	117.75	69.6	110.26	203.65	109.86	196.34	56.36	148.34	148.04	212.47	87.86	119.85	416.66	123.21	250.76	18526.1	17963.1	18851.1	337.65	200.94	280.44	2311.55
MW0129510	T3_positive	2',6'-Dihydroxy-4,4'-dimethoxychalcone	Flavonoids	Chalcones	C17H16O5	623.196	300.1	4.598	[2M+Na]+	11.3501	2	0.7215	rp	20621-49-2 | 94441-99-3	6438580	HMDB0140278	-	-	21445.5	20631.8	23821	8156.18	6094.24	7374	28839.1	24608.2	21789.9	5708.15	4936.07	5648.44	5450.61	6300.85	8295.78	15692	15185.9	29182.9	5671.97	5637.75	5971.75	7674.94	6623.99	7689.24	1592.15	3076.58	2177.8	5251.69	4318.76	3184.15	11353
MW0139360	T3_positive	Pimpinellin	Lignans and Coumarins	Coumarins	C13H10O5	310.072	246.053	0.8478	[M+CH3CN+Na]+	8.40397	2	0.7215	rp	131-12-4	4825	-	67575	C09285	70591.4	64857.2	75363.7	157072	180269	191062	99974.9	141052	115745	208647	192696	193754	261163	208620	248518	79374	81737.5	90725.2	213638	207722	243990	88942.6	111782	78052.9	89679.4	213666	106557	143395	126262	128284	93035.8
MW0150470	T3_positive	Gly-Pro-Phe	Amino acids and derivatives	Amino acids and derivatives	C16H21N3O4	361.173	319.153	3.573	[M+CH3CN+H]+	10.974	2	0.7214	rp	70393-97-4	10403659	-	22242	-	1329.95	479.11	586.81	616.22	2450.72	1030.94	875.41	196.45	201.19	835.45	610.57	309.93	2088.33	4312.04	4526.53	623.91	632.87	530.09	438.12	1124.97	880.05	426.92	2134.84	992.76	1266.61	2843.67	1729.95	645.25	1536.41	701.4	900.34
MEDN1324	T3_positive	5-Phenylvaleric acid	Organic acids	Organic acids	C11H14O2	379.189	178.099	5.7612	[2M+Na]+	6.64971	2	0.7212	rp	2270-20-4	16757	HMDB0002043	6456	-	3781.74	3133.24	4010.58	3073.72	4439.38	4125.49	1964.36	3751.04	3329.46	228.9	118.85	20.65	882.69	2821.08	1291.82	6855.69	7360.56	6928.71	598.43	502.66	1430.6	8588.42	8393.54	8860.7	20951.5	22085.8	37055.4	90517.8	88679.3	90405.4	28082
MW0005463	T3_positive	5,6,7,8-Tetrahydro-2-naphthoic acid	Benzene and substituted derivatives	Benzene and substituted derivatives	C11H12O2	194.116	176.084	8.7841	[M+NH4]+	1.66457	2	0.721	rp	1131-63-1	70804	-	45039	-	2881.2	2822.18	5811.65	4947.07	7573.89	5123.52	6439.25	6103.04	4940.86	4877.91	4931.9	5592.62	5156.94	7594.71	6044.42	4926.59	5748.94	5156.87	4584.63	5767.33	6693.5	5820.86	5188.22	5185.91	6619.86	5446.99	5653.06	5008.92	6253.17	6904.1	4959.22
MW0107165	T3_positive	Glycylglycylglycine	Amino acids and derivatives	Amino acids and derivatives	C6H11N3O4	228.038	189.075	1.0256	[M+K]+	1.89599	2	0.7209	rp	556-33-2	11161	HMDB0029419	-	-	6750.66	9375.17	5980.91	5834.44	7585.82	3708.74	7265.58	6661.43	6155.59	1685.57	2724.63	5291.01	7396.32	2933.81	9021.91	10282	8173.44	6635.28	5020.4	4755.37	2873.35	10027.7	13833.8	10865.2	6042.97	5609.01	5831.86	7577.12	7896.74	9072.22	11481.8
MW0009418	T3_positive	2-Cyclohexyl-2-hydroxy-2-phenylacetic acid	Benzene and substituted derivatives	Benzene and substituted derivatives	C14H18O3	507.222	234.126	5.0767	[2M+K]+	12.9905	2	0.7207	rp	4335-77-7 | 50896-04-3	97700	-	1688	-	38026.6	42745.2	37569.3	32129.2	33991.3	37844.1	16636.2	14712.7	15100.8	117964	121327	107519	76133.6	86231.6	79986.4	6336.82	6102.8	9014.63	59354.7	62596.1	79345.8	50037.8	40840	29022.3	172828	142995	169726	492091	485381	478187	149329
MW0144003	T3_positive	7-Xylosyl-10-deacetyltaxol	Alcohol and amines	Alcohols	C50H57NO17	943.338	943.363	5.3174	[M+]+	8.34844	2	0.7205	rp	90332-63-1	46783796	-	84945	-	23189.5	28041.6	23043.5	768.35	5046.98	95.15	24434.9	25350.5	29178	952.82	536.96	706.5	728.35	855.72	958.23	16582.5	12306.3	16245.1	1423.51	3714.51	406.34	67634.4	69125.3	95919.9	15567.6	15176.8	22532.2	1474.22	2155.63	1016.18	18024.3
MW0105412	T3_positive	H-Lys-Tyr-Lys-OH Acetate salt	Benzene and substituted derivatives	Benzene and substituted derivatives	C23H39N5O7	437.253	497.285	6.9585	[M+]+	7.88183	2	0.7204	rp	35193-18-1	71308588	-	43913	-	521.24	98.94	440.44	10478.7	8181.64	9504.3	311.5	235.19	175.16	9936.96	9513.75	7972.34	10579	8297.47	8574.13	611.35	743.09	761.71	2859.14	2218.52	2389.71	294.51	189.43	423.17	462.22	301.63	22.1	372.4	203.64	285.2	1495.95
MW0107651	T3_positive	L-Allysine ethylene acetal	Amino acids and derivatives	Amino acids and derivatives	C8H15NO4	207.136	189.1	2.5256	[M+NH4]+	5.79505	2	0.7201	rp	215054-80-1	11041524	-	103470	-	8089.31	9160.06	6588.05	3563.17	3900.65	1884.55	10694.6	11867	11194.7	4518.16	3922.3	4576.2	3628.07	2158.46	5235.44	6653.1	8715.85	9050.07	2752.45	2660.41	2417.02	20845.5	19434.8	18230.9	1004.76	1216.85	1967.99	1296.51	1998.61	2098.81	6593.09
MW0123549	T3_positive	Deoxypeganine	Alkaloids	Alkaloids	C11H12N2	383.169	172.1	5.4384	[2M+K]+	14.6539	2	0.7198	rp	495-59-0	442894	-	44431	C10656	1932.09	1607.97	1345.69	46081.1	46854.5	41782.4	5956.23	1972.65	1123.61	7325.55	5288.52	7202.37	29142.3	33140.8	33800	4185.94	3147.24	3941.9	8012.23	7943.01	8043.09	2754.15	1736.24	1802.92	2846.05	1082.85	1003.92	3536.91	1101.72	1795.2	8779.74
MW0008211	T3_positive	N-(3-hydroxyphenyl)-Arachidonoyl amide	Benzene and substituted derivatives	Benzene and substituted derivatives	C26H37NO2	395.276	395.282	8.7077	[M+]+	15.7262	2	0.7195	rp	183718-75-4	9930597	-	45072	-	34.51	40.98	479.26	21.72	257.15	399.7	916.93	145.06	6667.98	1719.07	458.92	22.12	256.31	11.86	210.15	96.84	52.07	111.74	96.9	33.92	3.72	280.56	84.09	32.06	41.71	94.14	304.69	308.62	373.31	422.13	796.9
MW0138750	T3_positive	Lecanoric acid	Organic acids	Organic acids	C16H14O7	336.113	318.074	2.2863	[M+NH4]+	9.62453	2	0.7193	rp	480-56-8	99613	-	41021	C02868	11689.9	12150	11281.4	3564.71	11305	6587.16	3500.44	6467.14	6434.66	1142.22	3313.38	5313.3	4785.39	9698.84	13857.9	2893.7	7648.55	7581.99	9799.04	8495.48	8165.72	12738.9	8292.34	8275.49	10440	6371.98	14136	17122.5	14780.4	6365.2	8097.47
MW0016414	T3_positive	Carvyl acetate	Terpenoids	Monoterpenoids	C12H18O2	241.142	194.131	3.1639	[M+HCOO+2H]+	1.56149	2	0.7188	rp	97-42-7	7335	HMDB0038046	-	-	150167	146285	144312	45341.9	45054.8	44341.9	127433	104441	110559	129176	124927	121489	38161.9	42447.1	41332.2	131520	111727	113589	10882.4	10640.3	13237.6	231786	218766	236125	10617.5	9464.53	27436.2	6628.63	15768.2	10326.2	82755.8
MW0105301	T3_positive	5-Aminopentanamide	Alcohol and amines	Amines	C5H12N2O	185.096	116.095	3.2039	[M+Na+HCOOH]+	14.9262	2	0.7186	rp	13023-70-6	439358	HMDB0012176	-	C00990	66974.6	62894.6	63012.6	62372.2	61931.8	61452	69684.1	67057.3	69412.7	70085.3	66092	66351.9	66153.8	64767.3	69008.5	68068.1	63463.8	62877.5	68427.4	69841.6	67738.2	60678.3	58810	59834.1	62528.6	60391	59280.8	58425.6	56183.2	57363.7	64566.8
MW0124509	T3_positive	Isosafrole	Others	Others	C10H10O2	163.073	162.068	6.1849	[M+H]+	6.67416	2	0.7176	rp	120-58-1 | 4043-71-4	637796	-	-	-	3781.42	3407.14	2028.94	5195.43	5349.38	6726.77	3386.92	3686.35	5638.09	5072.59	4274.64	4789.6	7323.03	3486.68	3658.03	2371.67	6369.81	4579.84	21898.4	20457.9	14114.5	1058.02	993.18	1627.46	20491	19454.8	17899.8	13221.9	12524.3	12740.4	15833.9
MW0144895	T3_positive	Allopurinol riboside	Nucleotides and derivatives	Nucleotides and derivatives	C10H12N4O5	353.038	268.081	0.7981	[M+K+HCOOH]+	14.2613	2	0.7174	rp	16220-07-8	135407110	HMDB0000481	-	-	4302.73	4020.95	3839.88	63615.5	60275.9	55893.4	10607.1	24741.5	37374.3	95741.5	99375.4	84483.1	6470.69	55055.9	63140.8	4669.13	4635.13	616.2	3905.28	130.72	26004.6	6136.79	10021.4	6560.35	3702.75	4630.77	5469.91	560.97	13141.9	1604.72	8062.16
MW0139195	T3_positive	O-Methylsterigmatocystin	Heterocyclic compounds	Heterocyclic compounds	C19H14O6	407.073	338.079	3.6227	[M+Na+HCOOH]+	0.631109	2	0.7174	rp	17878-69-2	104940	HMDB0030589	-	C03686	3960.13	4681.28	7442.24	4212.7	4687.9	2952.19	5426.35	6869.1	7382.78	5662.68	6123.29	6596.6	2818.18	1851.36	3777.93	5730.35	6667.95	3886.89	6566.92	6870.17	5499.11	1548.18	2375.73	929.76	3085.01	3696.43	4037.85	6091.3	5080.13	3915.81	5002.19
MADN0561	T3_positive	N,N',N''-triacetylchitotriose	Others	Saccharides	C24H41N3O16	628.258	627.249	4.3177	[M+H]+	5.22991	2	0.7174	rp	38864-21-0	123774	HMDB0006698	-	-	75914.6	65668.7	67102	64036.6	62701	63160.6	41706.9	43645.2	43029.2	30965.8	29546.3	31588.9	69041.9	74111.4	66804.4	50354.1	48861.3	47946.5	85483.5	75300	74457.3	93362.8	97095.6	72829.5	31065.1	32896.7	25860.5	72680.8	71604.4	69841.9	65561.1
MW0063802	T3_positive	Tetradecanal	FA	Others	C14H28O	230.246	212.214	5.7208	[M+NH4]+	3.32142	2	0.7174	rp	124-25-4	31291	HMDB0034283	-	-	17631.3	12145.5	11400.4	9755.27	10200.3	13597.5	8947.4	9220.5	9992.74	10052.8	12225.4	8646.03	7192.74	8096.25	9367.36	11607.3	8465.43	8762.04	9430.4	9812.5	9386.07	7506.83	8196.31	6913.12	8134.92	8003.08	9306.42	8543.94	8585.39	8202.35	20918.7
MW0125152	T3_positive	S-Methyl methanethiosulfonate	Others	Lactones	C2H6O2S2	419.19	125.981	4.9763	[2M+K]+	14.111	2	0.7169	rp	2949-92-0	18064	HMDB0031832	-	-	87035	77783.8	63528.1	192329	194391	199146	33689.9	33657.4	29167.2	100840	34146.7	27555	117153	129274	360416	42897	41421.6	34605.9	68704.9	72280.8	55948.4	38204.3	27064.8	31752	103620	108908	111302	131790	162800	188258	107559
MW0153177	T3_positive	Lys-Tyr-Glu	Amino acids and derivatives	Amino acids and derivatives	C20H30N4O7	439.215	438.211	3.6427	[M+H]+	9.94906	2	0.7159	rp	23642-44-6	15431613	-	18215	-	29886.2	68387.2	72114.1	28511.9	59866.4	32763.7	14670.9	24672.8	33507.3	9423.47	12371.9	13896	6422.3	62946.1	65572.5	25695.7	26733.7	50491.7	39044.1	32941.6	34362.2	68676.9	93555.8	74147.8	34369.5	73359.7	32479.4	113450	81922.4	101208	49013.2
MW0111729	T3_positive	4-Hydroxy-3-(3-methyl-2-butenyl)acetophenone	Others	Ketone compounds	C13H16O2	205.121	204.115	5.257	[M+H]+	3.2052	2	0.7157	rp	26932-05-8	442916	HMDB0030770	-	C10702	8843.13	8767.06	5816.69	10188.8	6822.36	8234.99	16319.8	13502.9	12611	14185.8	10374.2	10110	16787.7	12866.9	11556.2	14255.6	14040.9	13271.9	15380.7	14290.9	16044.4	6742.47	3999.42	5532.76	4635.64	4381.11	4347.22	4687.23	3103.46	4307.39	10654.2
MW0123766	T3_positive	Dronabinol	Others	Others	C21H30O2	279.212	314.225	7.3443	[M+H-2H2O]+	4.47497	2	0.7157	rp	1972-08-3	16078	HMDB0014613	-	C06972	26876.9	27395	26718	26546.2	26610.3	26471.8	25331.8	27146.2	13.05	21502.6	21687.2	21093.4	25762	25942.8	25629.5	29815.8	30627.3	30920.3	24992.5	24663.8	24182.2	28107.8	28707.3	29002.5	29107.7	28810.6	28151	4689.11	3574.34	3883.6	26307.6
MW0119658	T3_positive	3-Isomangostin	Flavonoids	Other Flavonoids	C24H26O6	843.328	410.173	3.114	[2M+Na]+	9.93651	2	0.7156	rp	19275-46-8	13873655	HMDB0041521	-	-	222.59	155.75	640.83	2095.38	2074.66	2089.15	163.31	744.77	1058.47	432.39	1131.18	699.41	3030.77	3416.62	2984.88	100.21	1277.49	103.05	4397.64	2194.26	2313.98	5997.88	6363.28	4958.1	382.32	32.71	173.67	25893.4	25100.4	24059.7	7045.76
MW0150946	T3_positive	His-Gly-Thr	Amino acids and derivatives	Amino acids and derivatives	C12H19N5O5	358.101	313.139	2.3869	[M-H+2Na]+	5.02053	2	0.7152	rp	872713-15-0	71413255	-	22867	-	13542	17664	20094.3	1325.54	1984.37	525.03	11178.7	10294	4282.58	202.06	1859.3	2345.7	2291.23	1125.68	1774.19	3317.5	12620.8	12267.5	6529.29	4086.34	3064.09	25401.3	12826.9	17738.2	1480.73	2807.73	5263.3	11737.2	8577.97	15463.6	9756.36
MW0130408	T3_positive	Maesopsin	Benzene and substituted derivatives	Benzene and substituted derivatives	C15H12O6	364.985	288.063	1.0256	[M-H+2K]+	5.76198	2	0.7151	rp	5989-16-2	160803	HMDB0133540	-	-	1946.04	2722.57	1012.64	1181.27	910.86	1249.51	3989.72	2310.16	3677.2	1105.65	1837.57	537.35	275.52	161.06	803.11	916.37	264.16	390.43	774.63	1451.46	1310.99	625.12	848.12	857.29	942.8	1161.61	1649.65	409.03	443.95	485.24	2562.24
MW0159253	T3_positive	Val-Asn	Amino acids and derivatives	Amino acids and derivatives	C9H17N3O4	696.248	231.122	3.9606	[2M+NH4]+	3.77486	2	0.7151	rp	66170-00-1	7020201	-	65302	-	11633.7	11264.6	14449.7	9309.95	6339.97	3516.48	415.05	5457.76	3082.01	6608.52	8843.82	4539.87	5917.3	11406.4	14052.9	3602.77	11681.2	2219.77	2830.82	2143.48	3724.5	8740.22	1456.13	2822.75	5563.28	7419.47	4440.51	6541.61	1659.01	987.36	5601.17
MW0105739	T3_positive	Arg-Met	Amino acids and derivatives	Amino acids and derivatives	C11H23N5O3S	347.182	305.152	6.1044	[M+CH3CN+H]+	9.31923	2	0.7148	rp	45243-23-0	7019989	HMDB0028715	23751	-	490.74	88.6	494.84	579.71	240.24	771.35	162.94	84.84	146.78	191.04	217.44	134.74	158.77	448.53	106.31	547.65	382.12	75.57	696.92	228.28	462.8	2016.7	1053.55	3148.43	3215.77	15023.1	12103.6	4543.21	4975.44	8575.3	1839.57
MW0112752	T3_positive	Kynuramine	Alcohol and amines	Amines	C9H12N2O	361.148	164.095	2.5858	[M+HCOO+2H]+	15.8371	2	0.7144	rp	363-36-0	9692	HMDB0012246	-	-	19771	35752.3	33139.7	4575.17	3833.32	4518.72	9858.06	9810.12	10404.7	1409.67	876.65	2394.55	4925.98	5110.54	3545.12	16582.2	31858.2	39821.7	3903.07	4424.35	3510.41	63220.9	58985.5	63320.8	6472.04	6403.09	5875.79	8865.68	7333.76	5178.41	23383.5
MW0130466	T3_positive	2,5-Dimethoxycinnamic acid	Organic acids	Organic acids	C11H12O4	247.041	208.074	1.0454	[M+K]+	9.04784	2	0.7137	rp	10538-51-9 | 38489-74-6 | 161282-95-7	697594	-	6651	-	15379.5	6322.18	18500.8	55944.4	36961.1	57165.2	37172.6	47410.9	44342.8	38890.8	37913	36630.6	65462.4	54951.7	55659.7	27417.7	30343.1	31923.9	34865.4	27456.9	36790.7	80264.2	80753.9	90998.4	117377	116322	143390	89081.8	76078.6	65669.7	50106.4
MW0169536	T3_positive	N-[(3S)-2-oxothiolan-3-yl]butanamide	Amino acids and derivatives	Amino acids and derivatives	C8H13NO2S	251.086	187.067	0.808	[M+CH3CN+Na]+	8.66997	2	0.7137	rp	202284-85-3	40610542	-	45311	-	46790.2	39477.5	54158.5	115765	107165	112250	17909.5	23441.2	20321.8	83059.3	92739.8	96536.4	114656	98341.6	113368	14893.5	24890.8	27454.7	92175.5	90338	85825.2	137828	155629	143486	117960	133760	119277	267176	266477	260241	86157.1
MW0145968	T3_positive	L-Asparaginyl-L-asparagine	Amino acids and derivatives	Amino acids and derivatives	C8H14N4O5	731.152	246.096	1.6437	[2M+Na]+	2.46487	2	0.713	rp	58471-52-6	16122514	HMDB0028726	-	-	1521.52	2050.87	1229.51	255.67	1007.2	1094.39	733.53	759.75	254.75	80.69	31.85	136.59	844.86	161.9	305.7	938.17	340.25	743.29	276.96	140.03	195.28	2409.73	2487.39	1280.6	466.07	489.78	384.51	84.89	406.38	48.61	1852.78
MW0152196	T3_positive	Leu-Ala-Gln	Amino acids and derivatives	Amino acids and derivatives	C14H26N4O5	394.206	330.19	5.2371	[M+CH3CN+Na]+	4.12361	2	0.7126	rp	85038-51-3	71406523	-	21361	-	37880.4	36187.2	36694.8	77397.8	69090	82048.1	65868.2	71233.8	72373.8	47714.2	40276.8	44503.6	63473.8	61183.2	61966.9	23309	58140.7	58865.9	80165.5	84936.7	77083.9	30340.1	26425.5	27578	151041	148257	153761	141113	131232	129982	67184.4
MW0103373	T3_positive	3-Methyluridine	Nucleotides and derivatives	Nucleotides and derivatives	C10H14N2O6	281.069	258.085	2.3066	[M+Na]+	15.1751	2	0.7124	rp	2140-69-4	99592	HMDB0004813	-	-	534683	504807	516210	482323	493642	415625	506141	585155	438894	268080	273253	271533	398758	441466	521334	618105	610852	548172	93311.6	30981	11336.5	742639	1.11729e+06	746586	829863	659596	642192	1.25179e+06	886579	672798	543773
MW0008516	T3_positive	Diphenylmethylene-Glycine benzyl ester	Benzene and substituted derivatives	Benzene and substituted derivatives	C22H19NO2	376.159	329.142	3.004	[M+HCOO+2H]+	13.9064	2	0.7124	rp	81477-91-0	11782449	-	44984	-	120286	122472	117830	90888.7	94013.1	94384.3	115942	115709	121284	84066.5	83578.3	78954.5	77567.5	83432.9	86617.6	109082	108491	110520	117158	104225	114137	109629	102521	112067	46704.9	44405.8	43796.4	75815.8	74355.2	72544.4	96205.4
MW0115314	T3_positive	Spiramycin	Alcohol and amines	Alcohols	C43H74N2O14	860.532	842.514	6.4036	[M+NH4]+	15.8469	2	0.7122	rp	24916-50-5 | 8025-81-8	5289394	-	2478	-	71606.8	21165.1	19612.9	124093	130302	146886	61110.8	60073.9	53224.4	95226.8	92634.1	63330.6	103196	109089	116811	80551.4	68151	62860.9	89350.4	95357.5	100441	3045.54	982.5	1231.44	28338.7	27181.7	26334.7	37335.1	27320.1	7473.09	76568.6
MEDP2160	T3_positive	Oroxylin A	Flavonoids	Flavones	C16H12O5	329.034	284.068	1.2448	[M-H+2Na]+	9.08417	2	0.7115	rp	480-11-5	5320315	-	-	-	40466.3	32361.8	1088.81	24005.6	24057.3	23946.3	48487.4	40437.9	40370.6	29636.4	219.11	37580.3	35.77	191.45	487.67	36685.8	38291.9	46626.9	30024.3	15.39	528.42	42980.4	475.39	36368.2	528.52	3016.36	4571.41	9784.4	11735.1	4243.77	24269.7
MW0012043	T3_positive	(5Z,8Z,11S,12E,14Z)-11-hydroxyicosa-5,8,12,14-tetraenoic acid	Lipids	Free fatty acids	C20H32O3	389.229	320.235	7.2749	[M+Na+HCOOH]+	1.33515	2	0.7109	rp	54886-50-9	5283152	-	45056	-	8227.29	8598.4	10100.5	19625.8	24286.6	23017.2	4072.73	5113.02	5797.84	13231.2	12753.1	12002.7	27651.7	25796	25250.1	2062.5	3741.02	2770.81	4983.25	7096.17	7728.27	1736.59	1679.98	1089.06	10481.4	7890.68	8760.16	13309.4	14740.4	12724.7	11905.2
MW0138479	T3_positive	Isoginkgetin	Flavonoids	Biflavones	C32H22O10	581.148	566.121	3.9606	[M+H]+	7.84729	2	0.7107	rp	548-19-6	5318569	HMDB0033937	-	-	5624.25	5570.55	6228.76	3930.5	1671.75	3519.65	6832.68	6330.98	6673.99	2703.93	2759.92	2712.05	2580.45	2828.53	3102.29	14174.1	15537.2	14107.5	4344.96	5253.52	5825.33	3596.36	5111.81	4919	3080.16	4632.36	3549.67	30839.3	29163.2	31861.4	9313.39
MW0063602	T3_positive	Soyasapogenol A	Terpenoids	Triterpene	C30H50O4	439.356	474.371	7.8824	[M+H-2H2O]+	3.28055	2	0.7103	rp	508-01-0	12442849	HMDB0034505	-	C17419	10800.5	12161.3	11345.6	8022.04	7458.73	7450.19	64042.7	60850.8	45077	409.21	33556.9	33606	11859.4	12596	12227.1	48006.4	51488.6	48187.1	57010.4	55495.4	61447.4	75645.6	67691.6	68044.7	42491.4	42527.7	40917	337838	334462	319656	73408.9
MW0014511	T3_positive	4-Ipomeanol	Benzene and substituted derivatives	Benzene and substituted derivatives	C9H12O3	207.049	168.079	1.2845	[M+K]+	14.9137	2	0.71	rp	32954-58-8	36284	HMDB0030472	-	-	17201.1	17297.1	20662.9	2498.3	2084.7	2693.98	20359.5	30585.4	23080.4	2211.69	1472.61	2292.18	2906.27	2891.5	2443.39	36356.4	31870.2	35653.2	2489.08	1198.21	2486.02	18034.9	26173.8	17731.5	943.62	809.74	565.25	1068.01	577.81	1159.73	14080.3
MEDL00662	T3_positive	3-(2-Hydroxyphenyl)propanoic acid	Organic acids	Organic acids	C9H10O3	131.048	166.063	3.8808	[M+H-2H2O]+	3.62484	2	0.7091	rp	495-78-3	873	HMDB0033752	-	C01198	17208.8	18611.4	16315.1	13541.4	14117.1	13035.4	11695.2	13036.6	13572.4	5376.08	5484.33	4848.01	9129.65	11819	12110.3	14844.8	15018.3	14273.7	11265.5	12133.1	10512.8	10796.1	10138.6	18273.3	12681.9	11970.5	9603.67	15434.5	13681.6	9692.29	11990.9
MW0153221	T3_positive	Lys-Gln-Ala-Gly-Asp-Val	Amino acids and derivatives	Amino acids and derivatives	C25H44N8O10	634.341	616.318	5.052	[M+NH4]+	15.513	2	0.7089	rp	80755-87-9	4615194	-	85172	-	620.25	211.63	676.68	405.37	437.97	102.24	105.94	218.53	281.37	155.73	23.6	96.22	312.55	130.53	441.25	157.39	214.61	14.53	107.27	149.42	260.88	12566.4	11031.8	12314.6	726.76	478.15	248.95	263.31	279.64	139.57	2054.9
MW0109740	T3_positive	S-Nitroso-N-acetyl-DL-penicillamine	Alcohol and amines	Amines	C7H12N2O4S	238.091	220.052	3.2641	[M+NH4]+	10.0483	2	0.7087	rp	67776-06-1 | 79032-48-7 | 152971-80-7	5231	-	44297	-	3201.72	3711.59	3293.03	3692.49	3310.3	3091.2	4775.32	5206.77	5490.11	4104.22	5014.27	5690.45	3675.62	3649.31	3900	4954.3	5835.04	4369.85	2417.29	2447.71	1902.28	2129.68	1624.51	2094.53	3769.54	3853.9	3675.19	2922.55	2566.15	3092.76	4430.78
MW0052734	T3_positive	Ethyl octanoate	Others	Lactones	C10H20O2	241.142	172.146	4.3378	[M+Na+HCOOH]+	4.75767	2	0.7075	rp	106-32-1	7799	HMDB0040195	-	C12292	7901.07	11060.8	8176.07	17655.6	22995.2	23566.5	3595.75	4618.48	6850.04	10824.8	6184.71	5050.9	13704.7	18995.4	13485.8	6962.96	8386.36	5970.35	22010.2	19821.8	21816.3	28302.6	25927.2	24764.6	4043.58	3576.87	2868.87	3243.95	6842.43	6553.1	16907.4
MW0119848	T3_positive	4-(2-Hydroxyethyl)piperazin-1-ylethanesulphonic acid	Benzene and substituted derivatives	Benzene and substituted derivatives	C8H18N2O4S	494.248	238.099	4.04	[2M+NH4]+	3.73151	2	0.707	rp	7365-45-9	23830	HMDB0062295	-	-	38301.5	39865.9	3769.23	67674.4	72962	59205.2	21681.5	2001.56	1624.1	1451.59	587.92	1684.28	69903.5	69740.7	56307.2	22752.5	22440.7	28264.7	103462	107168	107922	61892.3	65828.4	9979.12	82580.3	84139.9	79421.6	105302	89319.6	98499.5	54100
MW0127882	T3_positive	2,2'-Dihydroxy-4',6'-dimethoxychalcone	Others	Ketone compounds	C17H16O5	639.176	300.1	1.7523	[2M+K]+	10.0259	2	0.7067	rp	1776-28-9	5964319	HMDB0140838	-	-	1416.44	1027.63	1432.13	76.35	226.02	115.53	1372.66	1369.26	1231.93	114.16	48.45	168.12	373.4	178.67	315.04	1418.15	1761.09	894.37	121.96	79.1	59.28	1505.93	2925.39	1368.79	512.7	250.8	637.06	118.84	236.49	318.35	1509.03
MW0014150	T3_positive	3'-Methoxy-[6]-Gingerdiol 3,5-diacetate	Phenolic acids	Phenolic acids	C22H34O6	806.505	394.236	6.7605	[2M+NH4]+	5.85606	2	0.7066	rp	143519-18-0	5319662	HMDB0040569	-	-	824.83	1510.68	1972.11	191937	217657	236285	1119.85	452.43	257.17	5733.92	5625.46	4131.22	100943	80259.7	70865.5	19352.8	255.98	1118.41	2576.75	1734.08	2035.43	11750.4	337.08	944.79	505.13	96.42	70.13	740.2	347.89	1001.4	4944.09
MW0004121	T3_positive	3-Methyl-2-nitrophenyl acetate	Phenolic acids	Phenolic acids	C9H9NO4	429.076	195.053	2.0847	[2M+K]+	15.1591	2	0.7065	rp	5345-39-1	220396	-	96336	-	16532.3	16547.6	13922.4	10290.8	13112.6	11886.6	8144.58	8722.34	9465.33	8391.95	8511.92	8204.77	14675.8	12632.1	9373.01	21964.7	19479.5	21673.7	7443.48	8176.42	7903.89	10468.5	7354.93	9402.42	10225.8	12149.5	13581.8	10736.7	10618.5	10619.6	12603.8
MW0124719	T3_positive	L-Tryptophanamide	Alcohol and amines	Amines	C11H13N3O	445.168	203.106	4.216	[2M+K]+	7.72551	2	0.7062	rp	20696-57-5	439356	HMDB0013318	-	C00977	11739.4	22426.7	16636.8	12235.7	19374	9819.75	1963.35	2450.3	6202.58	2082.31	5094.74	4649.6	8488.75	13026.1	17199.4	12918.5	18453.1	25076.4	15319.5	20952.6	25058.5	87564.7	82664.4	79430	20538.8	20052.9	20229.2	6081.79	15070.7	17354.4	28007.5
MW0146345	T3_positive	Asp-Gln	Amino acids and derivatives	Amino acids and derivatives	C9H15N3O6	261.099	261.096	0.9071	[M+]+	6.83514	2	0.706	rp	13433-13-1	471584	HMDB0028751	23701	-	20953.9	30783.5	28545.6	30114.3	29457.1	29837.8	23932.2	22146.3	22404.4	16121.1	15433.8	13456.8	27892.2	28253	27504	29484.3	28527.5	29512.5	20217.4	13320.5	18088.8	8343.88	45268.7	9882.06	32184.4	10258.8	31735.2	7277.48	11336.8	14759.4	24505.1
MW0153776	T3_positive	Met-His	Amino acids and derivatives	Amino acids and derivatives	C11H18N4O3S	353.057	286.11	0.8676	[M-2H+3Na]+	13.3616	2	0.7057	rp	14486-12-5	7408323	HMDB0028975	23762	-	185134	176304	191999	38547.4	30891.7	36931.8	59413.9	47469.9	57752	26009.5	2369.85	4238.53	41719.4	37747.9	26757.8	109676	114378	112622	44052.7	40876.7	48372.3	314011	311001	319382	251384	202970	254183	58082.8	70487.6	77641.5	112307
MW0107090	T3_positive	Glycyl-L-prolyl-L-lysine	Amino acids and derivatives	Amino acids and derivatives	C13H24N4O4	364.195	300.18	4.1581	[M+CH3CN+Na]+	2.61483	2	0.7055	rp	52766-29-7	24944865	-	20897	-	15860.8	17467.9	16077.4	27483.5	27373.3	27770.2	18100.1	16472.9	18041.4	10153.1	10418.2	8407.91	36840.1	35229.1	37156.4	19997.5	48121.2	22887.3	44561.9	18904.7	16000.5	15838.7	14080.8	13316.1	15514.5	16145.6	16289.6	6613.59	5557.5	7066.69	26968.7
MW0106770	T3_positive	gamma-Glutamylglutamate	Amino acids and derivatives	Amino acids and derivatives	C10H16N2O7	570.217	276.096	3.3435	[2M+NH4]+	15.2445	2	0.7054	rp	1116-22-9	92865	HMDB0011737	-	C05282	30109.4	30813.4	31704.3	29923.9	29356.3	29456	21138.5	16162.1	21055.2	31114.2	29779.1	28084.5	32682	32049.9	30069.9	20980.8	20845.3	22170.5	30026.3	31230.6	31693.9	26507.3	4253.98	27081.3	33086.6	26068.2	28354.5	35357.5	36188.6	30050.6	27485.7
MW0107098	T3_positive	Glycyl-tyrosyl-lysine	Amino acids and derivatives	Amino acids and derivatives	C17H26N4O5	367.195	366.19	2.246	[M+H]+	11.7889	2	0.7052	rp	91290-35-6	192230	-	18031	-	3613.82	3186.8	2833.85	55889.2	41738.3	41572.8	2655.59	1627.29	1645.85	11276.1	10034	11433	25029.9	24812	26909	2347.93	669.23	1366.85	17735	17541.5	18038.6	24803.2	6668.25	10563.1	5571.54	8406.4	6088.78	24002.3	48058.6	20222.6	12643
MW0003591	T3_positive	(3,5-Dimethoxyphenyl)(4-methoxyphenyl)methanone	Benzene and substituted derivatives	Benzene and substituted derivatives	C16H16O4	562.248	272.105	3.9805	[2M+NH4]+	13.7927	2	0.7046	rp	94709-12-3	24261633	-	44854	-	8.34	83.4	100.98	43.67	109.92	27.07	45.81	48.36	74.12	50.92	6.54	57.59	31.03	59.79	16.34	21.08	9.6	108.93	4.66	61.75	29.12	70.25	10.21	105.8	6653.1	6874.42	6574.44	37.33	30	22.17	1085.89
MW0109662	T3_positive	Ser-Gly	Amino acids and derivatives	Amino acids and derivatives	C5H10N2O4	209.079	162.064	4.2576	[M+HCOO+2H]+	6.91351	2	0.7042	rp	687-63-8	7009644	HMDB0029039	65063	-	23906.4	17606.7	19250.7	3730.22	4187.4	4838.56	25338.3	24482.4	23922.4	7904.27	7279.83	7765.38	6593.05	6646.81	7047.53	18555	9242.72	18145.7	6968.6	6121.28	7230.36	6588.95	4300.19	6693.31	5297.05	4568.88	5354.5	5538.19	6562.64	4431.21	10045.3
MW0149593	T3_positive	Simarubaceae	Alcohol and amines	Alcohols	C25H36O10	541.202	496.231	3.563	[M-H+2Na]+	8.23986	2	0.704	rp	1448-23-3	441794	HMDB0035626	-	C08760	3268.4	8007.04	4687.12	294.62	529.08	451.44	1233.06	927.42	1337.03	499.06	294.68	336.36	693.32	1421.63	347.63	833.93	1783.67	1756.09	381.74	837.04	185.24	15313.7	11940.3	21279.8	2638.17	4419.12	823.45	331.96	1583.17	1492.4	3561.04
MW0008927	T3_positive	n-Benzylacetamidine	Benzene and substituted derivatives	Benzene and substituted derivatives	C9H12N2	195.121	148.1	2.1252	[M+HCOO+2H]+	17.4353	2	0.7036	rp	69981-57-3	445678	-	45561	-	5012.35	3884.99	3399.72	7366.6	5372.92	5495.99	4501.1	8441.32	8681.93	7634.59	10392	5521.66	5610.67	5964.19	6810.91	3345.88	2380.99	2144.44	5093.32	3958.29	4618.28	1913.63	1384.23	1002.58	866.07	1027.42	1787.86	2282.27	2865.94	2269.57	4155.66
MW0063581	T3_positive	Sn-glycerol-1-phosphate	GP	GP	C3H9O6P	345.154	172.014	4.9562	[2M+H]+	13.9029	2	0.7032	rp	5746-57-6 | 27082-31-1	439276	-	-	C00623	1525.18	568.32	154.48	185081	189542	181031	1495.03	544.28	4892.94	160908	114222	162607	166051	173564	174307	3040.57	3347.39	2667.71	87733.2	83904.8	84731.2	2378.7	1198.62	3649.83	222238	219692	223766	31844	23855.5	25816.1	59134.2
MW0011520	T3_positive	trans-3-Hexen-1-ol	Alcohol and amines	Alcohols	C6H12O	218.21	100.089	4.6768	[2M+NH4]+	5.28696	2	0.7031	rp	928-97-2 | 544-12-7	5284503	-	-	-	11952.1	13413.6	10484.8	8370.64	10321.1	7942.5	11062.6	11888.2	14915.5	9302.11	10021.6	9299.01	9321.19	9711.5	9993.14	9170.67	9775.95	8170.33	6652.11	7864.25	6477.63	8962.25	9333.14	7097.77	8425.68	7972.19	7501.66	7973.5	7758.7	10413.1	12395.8
MW0108061	T3_positive	Lys-Leu	Amino acids and derivatives	Amino acids and derivatives	C12H25N3O3	444.092	259.19	2.3066	[M-H+2K]+	5.66734	2	0.703	rp	7369-79-1	7016103	HMDB0028955	-	-	22267.7	24160.5	23737.2	153.76	1629.01	571.31	78534.9	54125.3	45640.1	434.37	877.48	2097.33	1694.18	1419.76	2358.82	61469.7	33914.1	36958.8	10044.5	9648	9287.52	15900.5	17086.5	13301	4624.13	4497.04	4806.57	5440.69	5334.81	2903.09	25925.6
MW0168254	T3_positive	Cafestol acetate	Terpenoids	Ditepenoids	C22H30O4	717.423	358.214	6.324	[2M+H]+	16.3747	2	0.7028	rp	81760-48-7	2517	-	44375	-	3764.77	3746.65	2590.08	26435.3	74129.1	32132.9	9187.11	7403.52	7302.63	12581.5	16460.1	8324.1	44361.3	36964.9	39779.3	10827.9	7008.37	10607.5	19707.2	26113.6	29962.3	3483.2	5870.04	1751.96	14647.4	12956.6	10936.2	18227.7	18968.7	21844.2	15584.2
MW0110265	T3_positive	Tyr-Lys	Amino acids and derivatives	Amino acids and derivatives	C15H23N3O4	476.136	309.169	2.7069	[M-H+2Na]+	14.1051	2	0.7022	rp	54925-88-1	7021830	HMDB0029110	65264	-	9037.09	7239.01	8310.73	7206.28	8040.57	6755.49	2573.25	5176.81	4450.68	6711.01	5201.32	5197.13	7043.1	7878.19	8798.14	4390.67	3498.87	4346.45	9439.97	8159.98	8423.34	3879.09	5390.12	3020.91	8094.24	8526.37	8237.56	12923.2	9438.66	10993.3	11194.2
MW0000250	T3_positive	Ergosine	Alkaloids	Alkaloids	C30H37N5O5	547.289	547.279	6.3439	[M+]+	15.9786	2	0.702	rp	561-94-4	105137	-	-	C09167	6880.01	11360.4	5209.05	12936.7	19062.6	16095.7	4879.34	4127.46	5774.76	2423.83	938.44	960.99	19847.8	19217.7	21379.4	22414.2	30427.7	28654.5	7963.55	6627.5	5991.34	3933.9	6047.66	577.23	5649.43	4818.21	2833.15	282.92	4036.54	400.71	9250.24
MW0169011	T3_positive	D-Galactosamine	Others	Saccharides	C6H13NO5	376.193	179.079	3.5829	[2M+NH4]+	3.84007	2	0.7018	rp	90-76-6	24154	-	-	C02262	2708.72	1689.38	2083.24	1381.07	6243.19	7385.57	1784.47	737.68	1761.25	3192.6	2815.06	2684.7	2787.81	3768.77	6847.58	1871.39	2433.87	3139.6	3517.56	3747.21	2627.5	4196.39	5614.54	5050.18	9122.04	4580.59	8888.95	9491.13	7739.06	9055.2	4723.22
MW0054028	T3_positive	Ipecoside	Others	Lactones	C27H35NO12	634.2	565.216	3.4028	[M+Na+HCOOH]+	17.258	2	0.7012	rp	15401-60-2	442249	-	-	C09464	6595.82	7452.02	7261.96	1043.67	215.35	1141.58	4313.91	2109.1	3569.06	1457.5	688.68	1289.22	1258.58	1064.98	1612.03	4214.21	7332.82	4696.16	5172.48	3962.68	4727.43	5582.68	4172.89	45.06	3162.55	2455.67	4688.66	838.32	2255.2	1870.44	3124.43
MW0115288	T3_positive	Acetonitrile, ((2S,3R,4S,6R)-6-(beta-D-glucopyranosyloxy)-2-hydroxy-3,4-dimethoxycyclohexylidene)-, (2Z)-	Others	Saccharides	C16H25NO9	358.152	375.153	3.6029	[M+H-H2O]+	7.2714	2	0.7005	rp	51771-52-9	6437384	HMDB0030394	-	-	151969	148851	154413	51634	45904.9	459.11	64096.1	72336	73446	23725	481.44	20930.2	1045.41	45090.7	800.96	116417	138008	133036	33542.8	33125.7	6404.8	182187	171434	15661.8	205008	192117	222491	250550	218294	263403	105339
MW0110277	T3_positive	Kyotorphin	Amino acids and derivatives	Amino acids and derivatives	C15H23N5O4	675.356	337.175	5.6804	[2M+H]+	3.41454	2	0.7001	rp	70904-56-2	123804	HMDB0005768	-	C02993	5296.35	8602.54	3669.78	19526.7	15766.9	27412.3	11674	10364.8	8994.35	11253.7	5520.38	1107.56	21221.1	23964.1	21142.4	15415.2	13722.3	19390.1	9827.12	4732.21	9245.01	1493.89	3216.75	3787.29	5396.15	11009.9	7618.07	8064.08	5988.63	7792.62	13862.6
MW0115167	T3_positive	Primeverin	Benzene and substituted derivatives	Benzene and substituted derivatives	C20H28O13	515.118	476.153	3.4828	[M+K]+	0.0184815	3	0.9995	rp	154-60-9	3038513	-	-	-	312.49	264.57	3840.03	4599.78	5416.88	4372.08	1357.9	778.95	572.3	51213.8	51283.7	51246.4	4790.28	1505.03	3297.16	634.22	54.98	289.35	5661.39	6709.53	7751.67	178.66	257.96	166.81	6215.77	3416.59	1085.76	6141.7	4029.08	5769.79	4647.98
MW0013649	T3_positive	Allyl cyclohexanebutyrate	Organic acids	Organic acids	C13H22O2	211.168	210.162	4.8963	[M+H]+	0.05	3	0.9988	rp	7493-65-4	61405	HMDB0038291	-	-	133531	129265	125207	161594	181071	175540	117067	152418	151286	87387.8	89781.1	87134.4	202458	226428	214035	146130	137148	139845	184543	190011	191633	309379	311552	292692	153856	163363	163723	60963.9	72102.8	33987.5	197047
MEDL02282	T3_positive	N,N-dimethylarginine	Amino acids and derivatives	Amino acids and derivatives	C8H18N4O2	241.106	202.143	4.1287	[M+K]+	0.06025	3	0.9985	rp	30315-93-6	123831	HMDB0001539	6309	C03626	5125.56	6852	4316.79	926.23	1240.71	1238.63	6127.81	5362.31	5356.88	1368.25	1172.66	1318.48	404.52	3737.18	1219.67	2065.82	3359.02	3381.23	424.94	767.47	785.6	6341.79	4117.73	4623.64	27674.1	31280.2	34131.7	6382.07	7148.73	5813.32	4992.23
MW0138602	T3_positive	Kaempferol 3-(2''-rhamnosyl-6''-acetylgalactoside) 7-rhamnoside	Flavonoids	Flavonols	C35H42O20	800.26	782.227	4.4154	[M+NH4]+	0.0714626	3	0.9982	rp	124027-50-5	14353451	HMDB0040541	-	-	6535.38	6983.3	9444.45	273.4	148.53	21.27	6476.96	5376.17	6337.81	461.13	159.76	258.19	217.3	54.45	245.07	11534.1	11709.7	14323.4	93.43	541.94	188.31	9994.38	10720.3	10891	367.74	95.1	83.92	730.93	497.01	598.67	4075.4
MW0010868	T3_positive	(1'R)-Nepetalic acid	Organic acids	Organic acids	C10H16O3	185.115	184.11	3.4807	[M+H]+	0.13875	3	0.9965	rp	21651-54-7	12313272	HMDB0036117	-	-	4468.83	3539.73	4529.79	8175.93	9449.07	8879.67	3893.09	3032.07	1850.7	4841.26	5476.15	5169.87	6121.37	6629.09	8543.91	3038.38	3792.36	3638.18	5053.29	4742.64	4132.32	12659.5	21867.7	11102.6	11415.7	12508.7	13230.9	32364.8	48806.7	32422.1	14789.8
MW0130834	T3_positive	2'-Hydroxy-4-methoxy-5'-methylchalcone	Others	Ketone compounds	C17H16O3	307.078	268.11	0.9071	[M+K]+	0.13875	3	0.9965	rp	16635-13-5	5372046	-	-	-	22519.4	27472	32198.2	14661.9	4461.12	3200.45	12826.5	12653.8	18803.6	17893.7	2397.54	1771.2	1578.35	26377.1	44255.9	11269.8	14078.2	30306.5	16620.5	26303	29482.5	37940.6	38977.7	47315.4	27352.3	20378.1	9881.82	56158.3	18784.2	76771.3	15960.2
ZINC15262412	T3_positive	Gnetupendin A	Others	Stilbene	C22H20O5	365.137	364.131	2.7269	[M+H]+	0.18475	3	0.9954	rp	382137-56-6	636882	-	-	-	47699.4	50461.2	44846.1	47526.7	42809.9	45609.3	31630.1	35041.8	31817.8	48961.9	50452	46515	39440.9	38124.9	40612.9	39994.2	32010	34124.7	44272.7	38711.1	40437.2	77846.7	54325.3	74436	31611.4	32764.8	31400.8	113103	107247	100447	46688.1
MW0141085	T3_positive	1,2-Anthracenediol	Benzene and substituted derivatives	Benzene and substituted derivatives	C14H10O2	249.028	210.068	0.822	[M+K]+	0.199	3	0.995	rp	577-95-7 | 70143-54-3	155464	-	-	-	29801	30192.3	23556.1	20882	20675.2	18483.8	45527.6	48890.8	42422.3	6876.51	11297.1	10908.5	17556.2	16199.7	18930.9	59545.9	53527	54828.4	12635.8	13687.2	16361.6	27453.7	17559.9	11584	32501.3	23628.1	24920.4	25197.6	33001	21752.5	32345.7
MW0053789	T3_positive	Graecunin E	Heterocyclic compounds	Heterocyclic compounds	C51H82O22	1069.53	1046.53	6.2843	[M+Na]+	0.214996	3	0.9947	rp	74350-30-4	156783	HMDB0039515	-	-	503.75	1221.04	1890.7	10904.9	11924.8	8899.29	559.17	1337.34	1834.06	22231.1	12787.5	16932.6	19772	9956.18	7186.05	1779.28	934.49	1456.78	18406.3	21940.3	22346.7	9869.47	3351.83	5980.24	1439.23	1400.48	2675.8	3173.64	3530.43	3842.05	3315.1
MW0053447	T3_positive	Ganoderiol C	Others	Ketone compounds	C32H54O5	536.429	518.397	7.571	[M+NH4]+	0.241128	3	0.994	rp	114567-44-1	15602259	HMDB0037781	-	-	203.12	136.11	76.05	16.38	148.27	67.87	624.63	350.15	466.31	24.43	132.03	39.08	9.67	150.55	193.54	202.59	84.19	15.06	56.96	60.18	21.04	1356.51	1422.82	756.77	36.19	748.74	469.4	4777.87	5186.46	5144.85	668.53
MW0157097	T3_positive	CAFFEINE and SODIUM BENZOATE	Benzene and substituted derivatives	Benzene and substituted derivatives	C15H15N4NaO4	339.107	338.099	3.3832	[M+H]+	0.2445	3	0.9939	rp	8000-95-1	23669229	-	-	-	90248.9	91777.3	89966	297011	277578	279052	106757	103625	102235	420572	425088	425838	261645	251951	246909	89537.1	92505.8	94222.6	682649	690713	718845	59752.1	68063	58323.6	61531.2	62530.4	62341	83637.5	81622.4	81482.6	210077
MW0154300	T3_positive	Narasin B	Heterocyclic compounds	Heterocyclic compounds	C43H70O11	801.455	762.492	8.1462	[M+K]+	0.244724	3	0.9939	rp	58439-94-4	191478	-	-	-	6966.27	3266.27	1950.27	14411.5	8541.54	6056.62	4723.1	5687.21	4988.85	14619.2	21611.2	24644.7	14873.6	7378.32	12069	4310.2	5620.57	493.33	27232.1	27857.8	26205	1154.53	497.79	268.73	1397	1516.02	1655.48	2499.53	2555.03	1715.86	4776.99
MW0011447	T3_positive	(6E,8R,10Z)-8-hydroxy-3-oxohexadecadienoic acid	Lipids	Free fatty acids	C16H26O4	321.147	282.183	6.6021	[M+K]+	0.2735	3	0.9932	rp	2190485-67-5	134819283	HMDB0062365	-	-	24600.3	27026.3	27401.5	5640.08	5903.65	1062.45	26387.9	23134.5	17590.5	1057.72	1040.2	337.62	2096.74	281.16	8939.92	56063	33404.9	37932	402.07	798.98	819.51	17376.3	27636	14593.9	23824.1	23556.4	24145.5	14555	12178.5	14934.2	28130.6
MW0104923	T3_positive	3,5-Dicaffeoyl-4-succinoylquinic acid	Organic acids	Organic acids	C29H28O15	634.179	616.143	3.9208	[M+NH4]+	0.291491	3	0.9928	rp	179761-31-0	10603854	HMDB0029903	-	-	28586.2	24351.7	25462.5	9562.6	9293.31	10028.1	11015.1	13881.1	12088.3	18069	17059.1	14550.4	10226.3	11515.4	9377.83	9637.67	10810.6	11076.8	16327	16003.7	16762	10492	8268.78	10434.1	16130.3	15138.9	15285	12371	9093.11	6819.07	13004.4
MW0147364	T3_positive	Chelilutine	Alkaloids	Alkaloids	C22H20NO5+	379.141	378.134	5.2973	[M+H]+	0.36975	3	0.9908	rp	55950-32-8	443720	-	-	C12229	13685.1	14075.7	13966.1	5127.24	6536.76	8489.49	9220.2	6986.49	4872.57	2885.47	2703.11	4198.4	9122.98	9748.69	8534.94	11321.8	15937.8	14248	12283.5	12499.9	13924.3	11682.5	11135.9	6451	12503.4	12182	9764.07	2755.44	4151.5	1836.34	10077.3
MW0145227	T3_positive	Aralionine A	Benzene and substituted derivatives	Benzene and substituted derivatives	C34H38N4O5	605.276	582.284	2.246	[M+Na]+	0.378681	3	0.9906	rp	21761-48-8	5281583	-	-	C09999	4715.27	3916.79	4921.7	5258.29	5405.44	6042.28	10086	10081.1	10019.6	7110.52	6152.15	5123.73	7081.1	7772.48	7421.58	5568.44	5831.36	6312.86	6573.58	4384.14	5118.11	1100.6	113.26	1625.19	145.25	152.29	143.97	704.3	184.29	362.39	5287.91
MW0007043	T3_positive	Ethyl 4-(benzoylcarbamothioylamino)benzoate	Benzene and substituted derivatives	Benzene and substituted derivatives	C17H16N2O3S	351.07	328.088	2.6261	[M+Na]+	0.408	3	0.9899	rp	69165-46-4	708478	-	-	-	11338.5	10303.4	11436.4	740.29	713.84	1398.71	10706.3	12192.1	10278.3	1036.97	869.3	938.51	1101.2	458.82	599.5	6938.4	7613.86	8043.33	1351.15	284.33	642.33	8568.47	8416.01	8309.36	6326.52	3153.88	3358.18	4789.08	1000.44	1392.32	4599.96
MEDL01768	T3_positive	6-O-Acetylarbutin	Phenolic acids	Phenolic acids	C14H18O8	315.106	314.1	2.2257	[M+H]+	0.41925	3	0.9896	rp	10338-88-2	14542705	HMDB0034060	-	-	11974	11383.9	12452.2	8938.7	6765.24	8084.21	5390.94	5215.82	4960.18	1245.65	1361.46	1735.1	9355.01	10301.8	7600.56	2283.45	6133.02	6183.68	6496.63	8910.67	6255.43	17834.8	22883.4	18710.1	10233.5	6236.4	14719.5	5732.81	7861.23	7917.8	11385.7
MW0139573	T3_positive	5-hydroxy-2-(4-hydroxy-3-methoxyphenyl)-7-methoxy-3-[(2S,3R,4S,5S,6R)-3,4,5-trihydroxy-6-[[(2R,3R,4R,5R,6S)-3,4,5-trihydroxy-6-methyloxan-2-yl]oxymethyl]oxan-2-yl]oxychromen-4-one	Flavonoids	Flavones	C29H34O16	656.218	638.185	3.9493	[M+NH4]+	0.493117	3	0.9878	rp	64527-08-8	5464499	HMDB0037467	-	-	32275	32975.8	33380.9	8701.45	10221.3	7525.58	11207.6	13513.4	14143.9	12499.5	9263.21	9735.85	15451.1	17619	17192.2	19369.2	14725.5	18910.2	27263.5	23816.3	24875.5	7959.28	8817.35	11676.5	43214.1	31422	44622.7	2833.65	3480.57	3378.68	18581.2
MW0150458	T3_positive	Gly-Phe-Tyr	Amino acids and derivatives	Amino acids and derivatives	C20H23N3O5	408.159	385.164	3.2441	[M+Na]+	0.5725	3	0.9859	rp	70421-71-5	7020083	-	23312	-	12132.7	16160.3	15358.4	21837.3	32663	47305.5	12423.8	8463.13	3333.82	22511.6	34163.4	29591.5	38624.2	54478.4	59026.6	15502.4	21116.3	37002.6	26927.9	32545.6	32707.8	1712.98	3889.8	7874.76	6693.11	9260.65	15075.3	18496.6	18055.5	22327.6	20816.1
MW0014545	T3_positive	4-O-methylmelleolide	Benzene and substituted derivatives	Benzene and substituted derivatives	C24H30O6	453.166	414.204	6.5027	[M+K]+	0.576528	3	0.9858	rp	96627-13-3	180718	HMDB0037039	-	-	105571	93585.3	88689.9	51626.1	59396.4	59287	110601	101537	126151	116558	120823	103416	51741.3	51560.7	56855.1	63310.1	57317.6	68036.9	90593	91362	76890.4	46805.4	36674.6	26790.8	162207	153484	159308	364100	353585	383544	119370
MEDL00575	T3_positive	L-Isoleucine	Amino acids and derivatives	Amino acids and derivatives	C6H13NO2	132.101	131.095	1.146	[M+H]+	4.12912	3	0.9844	rp	73-32-5	6306	HMDB0000172	5193	C00407	1.24507e+06	1.31111e+06	1.26446e+06	798851	950130	856845	1.14013e+06	1.43673e+06	1.2259e+06	1.21181e+06	1.0539e+06	1.26943e+06	1.04062e+06	1.14965e+06	1.19688e+06	899235	932906	1.0474e+06	705027	726075	752409	158708	171571	159235	113486	99265.9	102582	150407	141371	146278	860400
MW0163447	T3_positive	Abacavir 5'-beta-D-Glucuronide	Organic acids	Organic acids	C20H26N6O7	501.159	462.186	3.2441	[M+K]+	0.643248	3	0.9842	rp	384329-76-4	29969962	-	-	-	15703.5	16670	21958.3	6134.32	6171.87	6024.18	1971.79	4648.42	4172.74	11673.6	12098.2	10886.3	7482.92	10164.9	11346.5	12794.7	14050	14962.1	35630.6	32935.1	25925.9	8684.68	909.16	7039.44	5296.34	1431.97	2331.76	2102.04	919.17	17070.8	9429.18
MW0015654	T3_positive	All-trans-heptaprenyl diphosphate	Organic acids	Organic acids	C35H60O7P2	672.415	654.381	6.7605	[M+NH4]+	0.654817	3	0.9839	rp	76078-18-7	5280658	HMDB0012187	-	C04216	126576	124208	120221	360383	363029	391618	209694	211242	228465	220236	205966	221418	565212	522290	523367	321665	342051	322286	459776	459782	429836	55793.6	56570.4	51736.9	68894.6	75703.8	58641.9	78330.4	72075.4	65618	223184
MEDL01759	T3_positive	3,3',5-Trihydroxybibenzyl	Phenolic acids	Phenolic acids	C14H14O3	253.084	230.094	6.2216	[M+Na]+	0.736	3	0.9819	rp	86630-23-1	21574990	HMDB0129921	-	-	19731	17169.2	15101.3	1541.2	327.19	40.37	27661.6	24883.5	27193.8	594.72	48.32	104.81	369.82	962.58	262.66	42282	31373.5	37831.1	473.48	334.66	128.96	26607.5	21842.8	23439.4	2647.31	3065.79	3634.37	14986.1	16115.8	16142.6	19690.3
MW0148879	T3_positive	Eledoisin	Benzene and substituted derivatives	Benzene and substituted derivatives	C54H85N13O15S	1210.58	1187.6	5.5995	[M+Na]+	0.74099	3	0.9818	rp	69-25-0	10328936	-	-	C20029	17504.8	14682.8	17642.8	58539.7	51586.1	59788.8	36143.1	46568.1	41616.6	52429.6	39780.9	47183.9	56315.9	69652.9	58524.2	25616.6	26416.7	38711.5	49365.9	44125.8	46579.6	3200.01	2023.09	5261.09	5312.94	5030.68	5749.02	23850.1	14331.3	15038.2	25757.6
MW0150251	T3_positive	Glucoliquiritin apioside	Flavonoids	Flavones	C32H40O18	730.255	712.221	4.0005	[M+NH4]+	0.751591	3	0.9816	rp	157226-47-6	74819335	HMDB0041149	-	-	74464.9	73223.1	79108.9	51170.9	53291.8	64442.9	20279	20231.6	26994.7	16649.4	19018.6	21792.2	43781.8	35854.5	42955.4	46395	51161.9	52067	32108.7	30043.8	43992.3	38301.2	45894.3	43290.7	40423.7	37808.6	42384.2	53528.5	61950.4	57750.2	45200
FDATP00636	T3_positive	Dehydrocostus lactone	Terpenoids	Sesquiterpenoids	C15H18O2	248.164	230.131	4.8163	[M+NH4]+	0.80025	3	0.9804	rp	477-43-0	73174	-	-	C09387	1862.29	944.1	562.02	11559.2	11375.1	12180	45	474.81	632.58	5627.3	5890.72	4550.67	9711.27	9090.81	6004.35	870.82	1664.99	1626.02	4543.56	4714.14	3288.64	824.86	1245.44	1351.21	187.29	59.59	37.53	291.17	362.49	805.64	2535.41
MW0012911	T3_positive	NCGC00384763-01_C54H86O24_1-O-(3-{[Hexopyranosyl-(1->3)-[hexopyranosyl-(1->4)]hexopyranuronosyl]oxy}-28-oxoolean-12-en-28-yl)hexopyranose	Terpenoids	Triterpene	C54H86O24	1136.58	1118.55	4.9964	[M+NH4]+	0.808189	3	0.9802	rp	29660-94-4	45783109	HMDB0034868	-	-	776.67	673.68	558.08	235.85	583.53	80.91	426.95	98.08	470.3	96.78	77.52	84.3	24.17	38.83	41.21	74.45	552.05	461.16	85.33	234.71	435.48	140.14	640.91	53.36	12036.4	12077	10134.2	276.43	1250.77	395.68	1126.95
MW0146841	T3_positive	Cyclo(D-trp-D-asp-pro-D-val-leu)	Amino acids and derivatives	Amino acids and derivatives	C31H42N6O7	628.346	610.312	6.3861	[M+NH4]+	0.822694	3	0.9798	rp	136553-81-6 | 136655-57-7	443289	-	-	C72461	161.89	1291.46	1721.77	568.58	384.6	808.99	91.99	1135.63	200.3	228.29	1490.25	333.99	798.09	277.32	1020	394.27	22.45	720.62	1115.08	1437.42	1083.99	2659.24	56.19	359.73	19988.1	20632.6	21122.2	9274.33	9883.9	8265.13	3852.5
MEDP0401	T3_positive	5'-Deoxy-5'-(Methylthio) Adenosine	Nucleotides and derivatives	Nucleotides and derivatives	C11H15N5O3S	298.096	297.09	2.9445	[M+H]+	2.89835	3	0.9791	rp	2457-80-9	439176	HMDB0001173	3425	C00170	251442	270197	250607	375684	393982	400336	322929	419687	417791	666454	642043	566530	344118	419716	391413	279446	253037	315605	439700	433559	424304	75581.5	62967.1	80149.8	70700.1	76286.3	77347.8	100418	104438	99023.9	265382
MW0011719	T3_positive	Heudelottin C	Others	Lactones	C39H54O11	716.4	698.367	7.571	[M+NH4]+	0.877477	3	0.9785	rp	11052-28-1	15559719	-	43978	-	5720.8	23574	40856.7	21543.2	35253.7	33935.3	67418.9	51656.7	54709.4	4568.22	35429.6	32476.8	39699.4	32697.8	45006.3	26523.6	19929.2	21128.9	4890.7	49831.9	31198.5	36665.5	47497.1	24565.7	86311.1	204799	53628.4	67133.3	24099.8	36832.8	7695.86
MEDP0160	T3_positive	Adenosine	Nucleotides and derivatives	Nucleotides and derivatives	C10H13N5O4	268.103	267.097	1.8244	[M+H]+	0.403701	3	0.9783	rp	58-61-7	60961	HMDB0000050	86	C00212	69907.8	68258.9	59468.7	181694	177672	184235	111088	113302	128144	154493	153793	151303	175395	218158	199700	92484.7	90533.3	101534	155236	163787	163247	86914.6	80355.9	84447.5	213200	210389	187221	246275	264807	247481	153607
MEDP1647	T3_positive	2-Amino-1-phenylethanol	Alkaloids	Alkaloids	C8H11NO	120.08	137.084	1.8846	[M+H-H2O]+	0.692214	3	0.9781	rp	7568-93-6	1000	HMDB0001065	59	C02735	5.19797e+06	5064099	4.90479e+06	2.3654e+06	2.32541e+06	2.44345e+06	3.03505e+06	3.21562e+06	3.41601e+06	2.56704e+06	2.9638e+06	3.17456e+06	2.76427e+06	2.8672e+06	2.81733e+06	2.15717e+06	2.04897e+06	2.0467e+06	2.43016e+06	2.36463e+06	2.37287e+06	537771	523006	544861	677002	701928	661509	1.0927e+06	1.06729e+06	1.05006e+06	2.42828e+06
MW0000152	T3_positive	(2S)-1-[(2E)-2-[(2S)-2,6-dicarboxy-2,3-dihydro-1H-pyridin-4-ylidene]ethylidene]-6-hydroxy-5-[(2S,3R,4S,5S,6R)-3,4,5-trihydroxy-6-(hydroxymethyl)tetrahydropyran-2-yl]oxy-indolin-1-ium-2-carboxylate	Alkaloids	Plumerane	C24H26N2O13	589.11	550.144	1.2845	[M+K]+	0.928666	3	0.9773	rp	7659-95-2	11953901	HMDB0029408	-	C08540	16814.8	14702.6	14330.2	199.64	275.76	658.87	4616.35	10111	9953.81	197.41	241.7	103.59	165.51	189.98	1066.09	26438	28624.4	27802.5	978.03	525.66	708.06	22480.1	16408.9	18271	6413.83	7769.79	6982.11	1545.12	518.96	125.74	9323.92
MW0002299	T3_positive	5-(4-(2-(5-Ethylpyridin-2-yl)-2-hydroxyethoxy)benzyl)thiazolidine-2,4-dione	Phenolic acids	Phenolic acids	C19H20N2O4S	395.1	372.114	0.9862	[M+Na]+	0.94475	3	0.9769	rp	101931-00-4	9864268	-	-	-	5196.98	5132.52	3737.46	48549	35471.1	39015.9	2869.85	633.7	3504.97	40514.7	33505.7	46095.9	9277.49	27216.1	13450.8	632.02	234.31	767.37	9294.77	8471.46	6626.91	16222	5440.63	12750.9	15286.7	21427.3	18152.2	6458.72	10436.4	5023.97	5662.92
MW0140518	T3_positive	(E) 9-octadecen-1-ol	Others	Others	C18H36O	291.267	268.277	6.5821	[M+Na]+	0.96025	3	0.9766	rp	506-42-3	5367665	-	263621	-	1882.16	2370.45	2003.93	379.61	189.42	100.56	148.48	210.45	608.69	184.31	235.4	154.62	445.5	454.29	146.32	726.4	1073.25	962.32	515.58	203.79	375.79	29460.9	27194.5	27105.6	1372.58	1362.49	1082.34	2939.2	3602.13	4176.98	4051.9
MEDP1035	T3_positive	2-Benzylideneoctanal	Phenolic acids	Phenolic acids	C15H20O	217.157	216.151	6.9124	[M+H]+	1.03825	3	0.9747	rp	101-86-0	7585	HMDB0031736	-	-	33448.1	25442.8	20534.3	117956	118576	121839	12870.4	15829.2	13049.6	90848.7	95059	56133.7	102186	97071.8	97287.1	27119.8	23641.9	25216.6	134837	136692	135979	22287.7	20681.3	21548.2	33497.4	50158.7	36249.2	57843.1	27541.9	19993.5	39417.1
MW0115033	T3_positive	Nonoxynol-9	Benzene and substituted derivatives	Benzene and substituted derivatives	C33H60O10	639.4	616.419	7.9092	[M+Na]+	1.05188	3	0.9744	rp	26571-11-9	72385	HMDB0015680	-	-	10296.3	11406	11055.1	23285	25741	21384.9	3361.25	5018.27	5847.46	25842.5	25535	27499.7	21608.3	20919.2	17115.2	3369.97	10448.2	12147.9	25917.5	22774.5	22523.8	5641.48	946.26	7183.88	8214.57	9225.67	11543.4	22385.4	21594.3	20843.9	9795.78
MEDN0006	T3_positive	L-Tyrosine	Amino acids and derivatives	Amino acids and derivatives	C9H11NO3	182.08	181.074	1.1054	[M+H]+	3.76373	3	0.9742	rp	60-18-4	6057	HMDB0000158	34	C00082	338943	335775	322938	183446	225256	201408	186944	186265	196005	286029	235947	260034	200494	177198	211200	197995	233881	238736	154131	162019	162701	59668.8	69409.2	67651.5	102227	99807.7	92067.5	144374	131925	148988	220178
MW0011245	T3_positive	(3E,5Z)-3,5-Octadien-1-ol	Alcohol and amines	Alcohols	C8H14O	127.11	126.105	6.6546	[M+H]+	1.16275	3	0.9718	rp	70664-95-8	87170471	HMDB0040149	-	-	13624.6	11022.2	11427.5	39945.6	37071.3	46968.6	4690.56	4348.86	4645.81	13327.5	13042	13904	39383.3	31656.5	33425.3	8655.57	7800.47	8447.17	19799	14261.4	14206.9	4179.49	5557.44	5371.37	15241.5	15950.9	20909.3	41117.5	36641.3	38134.6	22475.2
MEDL02576	T3_positive	Eicosadienoic acid	Lipids	Free fatty acids	C20H36O2	347.235	308.272	6.7012	[M+K]+	1.17375	3	0.9715	rp	5598-38-9	6439848	HMDB0005060	-	C16525	13090.5	13075.2	12766.1	7178.96	6265.15	4692.01	14636.2	12795.2	11528.5	5620	6863.5	7215.39	3501.26	5941.55	10072.7	13300.5	11693.8	11560.5	6359.56	6425.86	6191.96	11456.9	6437.88	9253.77	8500.28	8734.18	7380.46	871.11	212.46	929.64	11154.1
MEDP0125	T3_positive	Choline	Alkaloids	Alkaloids	C5H14NO+	104.106	104.108	0.7489	[M+]+	2.68498	3	0.9698	rp	62-49-7	305	HMDB0000097	56	C00114	84259.8	89555.2	85580.8	62835.8	66825.8	68128	94936.8	95340.7	80202.2	88333	98126.8	105882	90403.2	90182.3	91777.2	82324.2	82200.1	84627.1	85235.9	95993.4	80462.6	96509.3	105740	105708	125455	128046	107870	239314	247434	234348	111109
MW0152699	T3_positive	[(1S,2S,5R,7R,8R,11R,12R)-12-methyl-6-methylidene-14-azapentacyclo[10.3.3.15,8.01,11.02,8]nonadec-14-en-7-yl] acetate	Others	Lactones	C22H31NO2	359.278	341.236	4.9562	[M+NH4]+	1.30175	3	0.9685	rp	68831-67-4	441744	-	-	C08695	77327.1	74154.2	70700.5	57961.1	56137.3	47124.8	55961.8	58239.2	60348.7	34831.1	32997.9	33811.6	48790.6	57468.3	53446.7	57809.8	60970.2	60065	36004.1	35702.2	42320.9	73200.5	78658.1	105653	89574.2	76012.4	76586.7	80469.7	70574.4	69051.9	71377.2
MEDTN02483	T3_positive	20-hydroxy-PGF2alpha	Organic acids	Organic acids	C20H34O6	388.267	370.236	6.5422	[M+NH4]+	1.3475	3	0.9674	rp	57930-92-4	5283040	-	-	-	486.61	19.01	46.11	6102.87	6723.28	4618.99	257.3	19.62	527.2	673.29	907.07	490.78	4671.14	4991.65	9716.51	79.96	350.98	186.4	161.97	62.54	301.06	546.81	113.69	232.96	234.34	424.12	83.14	458.93	54.57	504.03	1241.67
MEDL02681	T3_positive	6-Deoxyfagomine	Alkaloids	Piperidine alkaloids	C6H13NO2	132.1	131.095	0.8676	[M+H]+	4.06722	3	0.9672	rp	197449-09-5	57449463	HMDB0036382	-	-	155754	161650	152665	105924	108324	106668	143903	119688	154207	149480	157432	112340	134295	121021	111693	101483	95835.1	86914.7	95923.6	91460.8	93723.6	17143.1	18200.5	5308.75	6965.98	13912.8	1379.98	22010.6	22593.2	20759.8	89456
MEDP0453	T3_positive	Indole	Alkaloids	Plumerane	C8H7N	118.064	117.058	2.4067	[M+H]+	4.08219	3	0.967	rp	120-72-9	798	HMDB0000738	286	C00463	256695	255096	265838	109937	113804	113063	119948	116954	125580	94302.1	94736.2	92990.8	115673	115300	117605	119486	112656	119308	88364.2	86675.4	82426.2	64352.1	59238.3	63773.6	75182.1	74141.7	72003.8	83161.2	86275.4	85234.9	113425
MW0007508	T3_positive	Liranaftate	Benzene and substituted derivatives	Benzene and substituted derivatives	C18H20N2O2S	351.111	328.125	0.808	[M+Na]+	1.37175	3	0.9669	rp	88678-31-3	3936	-	-	-	2987.76	5011.38	8694.06	21259.2	18150	15731.5	2252.34	1548.47	2565.7	7357.09	6120.24	9442.35	17671.3	14746.9	18151	2855.25	1630.91	4387.24	2408.56	12734.4	15502.9	14140.4	13169.5	12940.8	14924.2	18720.4	16686.7	54780.7	48925.4	49662.3	12470.2
MW0001331	T3_positive	Etocarlide	Benzene and substituted derivatives	Benzene and substituted derivatives	C17H20N2O2S	355.092	316.125	0.808	[M+K]+	1.37175	3	0.9669	rp	1234-30-6	667483	-	-	-	51936.9	49291.9	41024.8	68434.5	68069.9	65912.5	42180.7	53211.7	52754.7	58239.2	56304.6	54660.3	122921	69515	40971.4	58589.7	54319.2	54485.6	88998.1	74199.6	89249.1	28822	24993.5	42852.7	46511.6	79214.2	79399.5	57923.6	55902.3	58551.2	73018.1
MW0139190	T3_positive	(1R,4E,5'S,6S,6'S,7R,8S,10R,11R,12S,14R,15S,16R,18E,20E,22R,25S,27R,28S)-22-ethyl-7,11,14,15-tetrahydroxy-6'-[(2R)-2-hydroxypropyl]-5',6,8,10,12,14,16,28,29-nonamethylspiro[2,26-dioxabicyclo[23.3.1]nonacosa-4,18,20-triene-27,2'-oxane]-3,9,13-trione	Heterocyclic compounds	Heterocyclic compounds	C45H74O11	808.555	790.523	8.2256	[M+NH4]+	1.40856	3	0.966	rp	579-13-5	138394317	-	-	-	15190.6	17425.8	21200.2	24401.4	16697	22563.5	17816	9187.76	14271.7	29800.1	34324.1	32535.3	29412.2	38185.5	30594.9	22175	25793.5	28644.3	30598	34195.5	31345	9518.64	9740.14	4660.37	10742.9	12276.6	10281.4	12441.3	10417.8	8409.23	20672.8
MW0007914	T3_positive	1-(2,3-Dimethylphenyl)-3-phenylthiourea	Benzene and substituted derivatives	Benzene and substituted derivatives	C15H16N2S	295.071	256.103	0.8279	[M+K]+	1.45175	3	0.965	rp	13528-13-7	1546276	-	-	-	45405.5	52092	46887.6	120325	118805	118238	38866.1	62152.1	46456.2	112858	109006	136191	91242.9	112622	127740	46271.3	36218	39715.8	60759	89228.6	67370.2	53666.3	65824.7	51812.6	113376	81188	87311.1	62499.5	101853	1296.91	81977.9
MW0014491	T3_positive	4-Hydroxyandrostenedione glucuronide	Others	Ketone compounds	C25H34O9	517.184	478.22	6.2843	[M+K]+	1.49952	3	0.9639	rp	102848-54-4	128210	HMDB0010315	-	-	32722.6	34978.8	32902.9	21729.7	26265.3	21130.9	22442.5	22592.8	31766.3	17019.8	33048.2	22373.8	13664.3	16006.9	20864	18567.7	29362.6	26549.9	30037	28841.7	32111.9	26826.3	13487.3	10972.4	35264.6	32705.4	31010.6	25767.2	26530	21558.6	26315.9
MW0145599	T3_positive	Argiopinin II	Amino acids and derivatives	Amino acids and derivatives	C35H60N12O6	762.507	744.476	7.3146	[M+NH4]+	1.50723	3	0.9637	rp	117233-42-8	189479	-	-	C20094	776.66	822.6	2406.82	9233.18	6915.41	7951.38	506.82	32.1	102.99	3195.79	2484.06	2733.44	6433.55	10617.1	6830.72	1222.49	887.33	656.19	2628.07	1735.6	2733.55	1441.45	1307.98	670.03	306.43	900.64	315.44	335.04	265.86	529.75	2915.99
MEDP0022	T3_positive	L-Proline	Amino acids and derivatives	Amino acids and derivatives	C5H9NO2	116.069	115.063	0.808	[M+H]+	4.37469	3	0.9632	rp	147-85-3	145742	HMDB0000162	29	C00148	21653.3	26941.6	28954	31550.7	33535	31419.8	39603.7	46955.7	39326	99107.9	96527.9	99540.5	57744.1	48914.3	59785.3	35169.6	38416.2	43716.6	56307	62087.9	60931.4	5191.17	6498.66	4553.46	2140.06	4773.15	3748.58	5788.51	6674.13	7206.32	40177.6
MEDL02600	T3_positive	Tomentosolic acid	Terpenoids	Triterpene	C30H46O3	493.309	454.345	8.2854	[M+K]+	1.53078	3	0.9632	rp	6812-98-2	12315243	HMDB0035808	-	-	204.14	54.76	42.5	30.72	98.68	179.5	165.12	54.08	184.22	88.1	156.08	43.16	242.57	128.33	136.03	168.02	145.33	86.25	24.04	188.04	236.11	247.64	39.95	507.32	52.71	471.91	27.8	6186.96	6268.38	6159.98	248.41
MEDP0167	T3_positive	Guanosine	Nucleotides and derivatives	Nucleotides and derivatives	C10H13N5O5	284.098	283.092	1.4237	[M+H]+	5.85576	3	0.963	rp	118-00-3 | 26578-09-6 | 197227-95-5 | 103654-69-9 | 103654-70-2 | 146849-94-7 | 197227-93-3 | 202933-46-8 | 244769-87-7 | 247226-75-1 | 250586-91-5 | 250586-97-1 | 30747-23-0	135398635	HMDB0000133	-	C00387	20436.6	19844.4	19839.5	19085.1	21630.7	21574.7	17455.9	17296.6	17473.8	26878.4	26489.8	25981.5	21124	22647.7	22829.4	23969	25007.2	24068.2	24718.7	25100	24613.6	13143.9	10276.2	10340	14183.1	13632.4	13052.2	31147.8	30029.9	30143.5	21945.1
MEDP0827	T3_positive	3,5,5-Trimethyl-2-cyclohexen-1-one	Others	Ketone compounds	C9H14O	139.111	138.105	5.8015	[M+H]+	3.86566	3	0.9626	rp	78-59-1	6544	HMDB0031195	-	C14743	193662	200979	216758	206372	216040	222344	191680	193926	194561	219105	208370	209500	191169	199655	192366	188440	166191	181421	220486	211061	218583	199194	163504	177178	197899	199860	193326	195804	190928	186944	197633
MW0013931	T3_positive	3alpha-Acetomethoxy-11alpha-oxo-12-ursen-24-oic acid	Organic acids	Organic acids	C33H50O5	527.372	526.366	8.444	[M+H]+	1.56716	3	0.9623	rp	17019-95-3	131752030	HMDB0036673	-	-	498.74	77.52	147.26	3232.92	6992.92	5374.53	6791.66	32.18	32.18	1354.69	673.77	115.84	209.14	3970.16	4265.32	3602.91	8.05	316.43	70.57	405.36	647.98	141.51	136.89	64.35	199.06	266.28	128.45	570.29	412.58	64.37	288.55
MEDL01844	T3_positive	Capsidiol	Terpenoids	Sesquiterpenoids	C15H24O2	237.184	236.178	6.5422	[M+H]+	1.57525	3	0.9621	rp	37208-05-2	161937	HMDB0002352	-	C09627	13874.3	17519.1	18488.1	33485.2	12810.1	34212.4	25313.8	25438.6	23844.5	6576.14	3879.03	6395.73	9809.38	8373.11	5209.99	26120.7	27655.2	27784.8	14913.4	16483.1	15619.6	21959.1	22055.5	24044.8	197605	334177	180154	38808.1	40776.8	41493.1	50682
MEDP0129	T3_positive	Phenethylamine	Alkaloids	Alkaloids	C8H11N	122.095	121.089	2.2257	[M+H]+	4.07256	3	0.9611	rp	64-04-0	1001	HMDB0012275	-	C05332	2380.51	598.19	1150.9	2203.96	1521.24	1410.41	29425.3	29047	29805.6	8427.96	7990.49	7916.77	2438.72	2473.02	2936.48	21651.4	21805.5	22044.5	10624	10961.9	10098.2	702.42	364.92	571.41	4862.41	4673.87	4828.22	178.27	91.21	71.24	9908.58
MW0146493	T3_positive	Azaspiracid-1	Organic acids	Organic acids	C47H71NO12	864.491	841.498	6.5821	[M+Na]+	1.63161	3	0.9608	rp	214899-21-5	21593892	HMDB0033805	-	-	24799.2	25456.5	13581.6	8537.66	19773.7	21943.8	11783.7	10969.5	6799.96	14043	24295	12145	21435	28853.8	24146.2	15368.9	21257.4	23871.2	20186.9	20688.9	18734	33306.7	26617.7	26238	44976.5	45616.9	22910.3	89779.9	39244.1	43522.7	51185.3
MEDP0020	T3_positive	Methionine	Amino acids and derivatives	Amino acids and derivatives	C5H11NO2S	150.057	149.051	1.085	[M+H]+	3.88206	3	0.9592	rp	63-68-3	6137	HMDB0000696	5664	C00073	66548.2	91730.6	85406	52652.7	60653.8	63867	18853.8	22882.3	28836.2	32379.1	29498	28778.1	94389.3	77155.7	75187.5	30456.4	37544.4	48404.3	45672.5	48064.2	48561.9	7321.31	5072.05	10614.7	9626.1	9185.35	3610.14	53137.1	39230	52630.9	35444.5
MEDN0576	T3_positive	1,2,3-Trihydroxybenzene	Phenolic acids	Phenolic acids	C6H6O3	127.037	126.032	3.7382	[M+H]+	1.73525	3	0.9584	rp	87-66-1	1057	HMDB0013674	-	C01108	8721.38	17547.9	6235.74	22268.3	54810.1	21445.1	4535.65	3557.31	4111.18	2824.08	3006.24	2853.78	11295.2	11258.8	11590.1	5828.29	6435.1	3263.76	49373.2	23004.9	51016.8	8576.75	10398.6	10428.3	61656.8	61027.6	59833.2	36027.8	36006.5	37172.3	16582.5
MEDN0562	T3_positive	Indole-3-carbinol	Alkaloids	Plumerane	C9H9NO	130.063	147.068	2.3869	[M+H-H2O]+	4.53983	3	0.9582	rp	700-06-1	3712	HMDB0005785	-	-	44810.7	46825.9	44378.7	17900.8	17624.2	26883.3	17019	18244.7	19302.8	14233.5	14753.2	14205.3	18120.5	18582.7	19232.2	19261	18708.4	18489.1	13720	13210.6	12356.7	8234.77	8353.64	9099.43	16177.6	11727.1	10667.1	13789.9	13642.4	13432.1	18973.4
MEDP0395	T3_positive	Pipecolic acid	Alkaloids	Alkaloids	C6H11NO2	130.085	129.079	1.0653	[M+H]+	5.59571	3	0.958	rp	535-75-1	849	HMDB0000070	50	C00408	48026.6	27274.9	32014.6	11371.1	11341.9	12375.5	21843	15742.9	13336.4	40016.5	22182.5	21729.8	17275.6	17374.1	9585.96	14380.4	14186.5	25787.8	51194	30985.5	34774	15932.1	18620.6	15017.5	52594.4	58297.9	61119.3	63512.2	59340.2	60349.9	34084.6
MEDP1314	T3_positive	Monoisobutyl phthalate	Others	Lactones	C12H14O4	205.084	222.089	7.136	[M+H-H2O]+	2.30438	3	0.9575	rp	30833-53-5	92272	HMDB0002056	-	-	79731.7	74573	71287.3	71844.9	96689.3	79299.5	48427.9	44052.7	43509.7	99896.1	107801	111876	94309.2	95553.1	89319	38581.8	38431.3	38783.3	88003.5	89970.3	97273.1	35989.7	37673.1	38486	27287.1	26814.8	34625.6	26259.9	27645.4	30062.6	47861.2
MEDN1304	T3_positive	Cyclohexanecarboxylic acid	Organic acids	Organic acids	C7H12O2	129.089	128.084	3.1639	[M+H]+	1.82425	3	0.9564	rp	98-89-5	7413	HMDB0031342	-	C09822	16379.9	15595.5	14705.2	465.5	38.57	192.09	2991.76	2934.35	2757.28	497.8	554.01	265.28	247.32	321.18	249.1	8258.77	8311.13	7906.63	8803.66	7330.14	7729.45	30840.8	27705.6	29250.3	10504.5	9924.98	9954.26	21171.9	20880.4	21806	10394.6
MEDP1001	T3_positive	delta-Hexanolactone	Others	Lactones	C6H10O2	115.074	114.068	3.6625	[M+H]+	4.43363	3	0.9563	rp	823-22-3	13204	HMDB0000453	5442	-	41436.6	36950.2	36188.9	33657.6	35025.5	39660	40516.9	39143.9	41137.8	42962.3	37846.5	38469.9	41919.9	37725.9	38216.4	41053.3	41259.5	37485.2	40465.5	37918.7	44175.7	40888.9	34618.6	39164.2	40667	37565.8	35766.1	34242.6	33473.2	34951.6	33309.8
MW0111391	T3_positive	4-O-feruloyl-D-quinic acid	Organic acids	Organic acids	C17H20O9	386.144	368.111	3.6227	[M+NH4]+	1.831	3	0.9563	rp	76272-56-5	10177048	-	-	-	81642.2	289543	306569	180099	197159	205023	178276	199298	159958	170892	161716	158045	157146	170389	319917	166734	151459	159427	256971	246192	255411	137197	126458	148097	158044	154146	157714	145736	149842	137634	182881
MEDP0025	T3_positive	L-Tryptophan	Amino acids and derivatives	Amino acids and derivatives	C11H12N2O2	205.097	204.09	2.3869	[M+H]+	0.652067	3	0.9562	rp	73-22-3	6305	HMDB0000929	5879	C00078	2.97545e+06	3.02223e+06	2.92548e+06	1.16327e+06	1.29322e+06	1.20921e+06	1.32467e+06	1.2765e+06	1.37129e+06	928708	893112	889464	1.21791e+06	1.15285e+06	1.16597e+06	1.22837e+06	1.35922e+06	1.25834e+06	775970	731975	695135	421602	399595	434202	670197	625641	624262	819011	819609	824783	1.17083e+06
MEDL01799	T3_positive	Isoscutellarein	Flavonoids	Flavones	C15H10O6	287.054	286.048	4.0993	[M+H]+	2.85556	3	0.9561	rp	41440-05-5	5281665	HMDB0130166	-	-	6157.48	6996.93	6931.33	3944.4	4065.73	3763.46	8257.18	7745.78	7295.49	3198.47	2549.93	6413.65	5325.46	4229.23	4875.3	13694.5	18762.2	9778.56	5807.57	5957.82	6270.65	4285.82	2553.1	3473.2	4357.02	4458.59	3979.58	19039.8	18602.7	16995.1	11550.5
MW0136840	T3_positive	7,7'-Dihydroxy-6,8'-bicoumarin	Heterocyclic compounds	Heterocyclic compounds	C18H10O6	361.007	322.048	0.8478	[M+K]+	1.84525	3	0.9559	rp	15575-52-7	21588200	HMDB0033559	-	-	33836.2	33854.3	36195.7	27235.2	24051.4	28893.9	90671.9	108183	95673.2	28375	31037.3	24949.7	40086.6	39359.9	32257.8	65314.8	68310.9	69709.1	26405.9	24493.6	24904.4	1613.43	820.92	4120.51	16776.5	24061.8	15775.3	7135.42	4923.93	2805.53	27027.8
MW0009560	T3_positive	Propiverine	Benzene and substituted derivatives	Benzene and substituted derivatives	C23H29NO3	368.227	367.215	3.284	[M+H]+	1.85975	3	0.9556	rp	60569-19-9	4942	HMDB0041999	-	C07852	2207.31	2806.79	2093.44	2015.67	4728.98	2095.12	815.33	251	529.48	2572.51	1507.4	430.68	2357.24	2686.04	4417.84	2171.85	2880.25	2341.9	3332.35	2713.92	1979.61	2090.33	2397.98	3138.29	19650.5	19621.6	18903.3	7098.88	7869.57	8790.02	3477.47
MEDP0507	T3_positive	2-Hydroxycinnamic acid	Phenolic acids	Phenolic acids	C9H8O3	165.054	164.047	1.1262	[M+H]+	2.30017	3	0.9552	rp	614-60-8	637540	HMDB0002641	6727	C01772	104397	109570	102330	5436.84	89262.5	70819.4	64971.4	63786.6	64023.2	105837	94908.3	90350.5	5223.29	4972.51	70560.2	64915.5	74895.2	9147.06	3412.24	55825.3	1375.69	19727.9	19567.3	7474	32764.2	28033.2	30515.6	47786.5	45068.1	42055.3	73554.3
MEDL00809	T3_positive	Tryptamine	Alkaloids	Plumerane	C10H12N2	161.106	160.1	2.8657	[M+H]+	4.58385	3	0.955	rp	61-54-1	1150	HMDB0000303	-	C00398	10732.5	12069.2	12448.6	7352.72	6542.54	6598.49	10704	12093.5	12274.3	4795.86	6205.32	4262.3	11177.9	12120.9	12160.4	13705.1	14245.2	14326.4	4854.43	5803.08	4605.2	2091.85	732.53	1233.17	10263	8121.94	8132.12	565.92	404.22	2187.01	6857.72
MEDL02630	T3_positive	Apigenin	Flavonoids	Flavones	C15H10O5	271.059	270.053	5.5593	[M+H]+	4.14886	3	0.9546	rp	520-36-5	5280443	HMDB0002124	3397	C01477	1648.4	954.09	778.24	39.57	436.05	93.91	310.09	334.8	555.64	26.86	108.37	119.19	30.6	35	162.89	241.11	730.01	345.57	106.35	23.04	161.22	2478.62	3131.56	2930.63	8501.56	10139.4	9604.85	547.37	544.87	490.48	1842.16
MW0133983	T3_positive	5,6-Dihydroxyflavone	Others	Ketone compounds	C15H10O4	255.064	254.058	6.244	[M+H]+	2.50231	3	0.954	rp	6665-66-3	14349487	HMDB0130907	-	-	2512.61	2163.56	2322.35	104.21	86.21	113.35	504.12	443.14	1033.05	122.82	175.25	77.68	101.41	86.97	54.51	144.07	105.44	170.23	25.11	28.72	41.17	322.33	33.96	72.83	17325.9	17652.1	19327.1	433.93	367.4	362.64	2995.03
MEDN0236	T3_positive	Raffinose	Others	Saccharides	C18H32O16	543.131	504.169	0.7292	[M+K]+	1.01314	3	0.9539	rp	512-69-6	439242	HMDB0003213	-	C00492	1.28309e+06	1.20247e+06	1.11202e+06	1.26646e+06	1.39304e+06	1.48326e+06	1.55605e+06	1.93146e+06	1.78488e+06	308812	264129	297641	921529	890140	881626	2.25633e+06	1.8579e+06	2.21959e+06	751081	700357	732883	405538	449546	436464	242326	266315	132380	134708	106994	103167	936825
MEDN0151	T3_positive	Adenine	Nucleotides and derivatives	Nucleotides and derivatives	C5H5N5	136.06	135.054	1.1855	[M+H]+	2.00882	3	0.9538	rp	73-24-5	190	HMDB0000034	85	C00147	38663.2	23552.7	39132.2	19388	10072.2	14492.6	32004.5	45141.3	36254.2	13013.4	21931.3	23998.5	12810.1	22803.7	10118.6	45759.9	41575.9	44721.8	28510	18289.2	22728.7	44621.3	42931.1	45989.7	78748.6	82688.6	82576.3	242350	191029	230303	42813.9
MEDP0085	T3_positive	Tyramine	Alkaloids	Alkaloids	C8H11NO	138.09	137.084	1.2052	[M+H]+	3.35743	3	0.9532	rp	51-67-2	5610	HMDB0000306	60	C00483	9765.08	9584.35	11540.4	25104.3	25567.8	25114.7	11040.2	11157.6	11719.2	13259.5	11485.5	12685.7	19465.2	18770.1	19041.6	22829.3	23833.5	22031.3	26815.3	26640.7	25743.6	10179.9	11424.6	10179.2	58647.2	54404.9	52782.3	676.48	245.43	575.51	20435.9
MW0001443	T3_positive	1-[(4-Tert-butylphenyl)sulfonyl]piperazine	Benzene and substituted derivatives	Benzene and substituted derivatives	C14H22N2O2S	321.096	282.14	4.0005	[M+K]+	2.00325	3	0.9523	rp	379244-68-5	2929804	-	-	-	74124.2	66709.3	68335.7	64727.2	67990.1	61745.4	35668.3	40084.2	37395.3	34197.7	30613.7	31557.3	47292.1	55208.8	47125.3	64207	58484.7	65182.4	46052.9	45421.8	49830	55563.8	54618.4	54199.8	49384.7	51962.2	46348.3	68197	69814.5	73605.8	55860.6
MEDP0426	T3_positive	Xanthurenic acid	Organic acids	Organic acids	C10H7NO4	206.044	205.037	2.105	[M+H]+	1.92678	3	0.9521	rp	59-00-7	5699	HMDB0000881	5841	C02470	152214	140772	148859	118390	123490	129322	52490.9	52176.2	55853.1	24101.3	22915.2	22438.2	133805	134714	137344	77057	73487.4	71913.7	58358.8	64257.3	56331.6	82960.6	74229.7	83528.8	94133.9	96138.6	98673.3	141384	139636	135328	104702
MW0114590	T3_positive	Hexaethylene glycol	Alcohol and amines	Alcohols	C12H26O7	300.2	282.168	2.8267	[M+NH4]+	3.03932	3	0.9516	rp	2615-15-8	17472	HMDB0061822	-	-	13800.7	31374	15208.5	17861	25444.3	11423.1	17711.6	21597.3	52961.8	27017	27918.1	28344.4	17283.9	27659.4	15298.9	24728	24232.8	18098.4	20125.7	12128.4	12257.8	14248.7	20509.4	37913.7	7359.15	11409.3	17920.7	18862.5	22870.2	16718.2	10982.2
MEDP0366	T3_positive	N,N-Dimethylformamide	Alkaloids	Alkaloids	C3H7NO	74.0591	73.0528	1.0355	[M+H]+	3.13979	3	0.9513	rp	68-12-2	6228	HMDB0001888	-	C03134	81975.3	88795.6	81941.9	135330	124862	85430.7	71370	65954.8	77403.4	152065	150831	76368.6	122520	147768	94400.4	73415	129182	41985.6	67482.3	93904.9	65663.2	72758.6	125465	90324.1	134711	149950	73926.6	143762	73071.5	108810	86011.7
MEDN0222	T3_positive	Melezitose	Others	Saccharides	C18H32O16	522.202	504.169	8.7048	[M+NH4]+	2.05328	3	0.9512	rp	597-12-6	92817	HMDB0011730	-	C08243	8112.36	8424.21	7978.94	8459.39	8124.99	8215.13	12312.5	12693.9	14653.5	1894.6	515.68	729.67	6365.34	6483.24	7091.26	11527.9	13251.2	13619.2	6463.74	5414.47	5210.46	4151.19	3358.51	5744.32	1921.99	348.87	1540.41	629.06	420.01	639.34	6538.26
MW0138003	T3_positive	Diosmin	Flavonoids	Flavones	C28H32O15	609.182	608.174	4.618	[M+H]+	1.04445	3	0.9507	rp	520-27-4	5281613	HMDB0029548	-	C10039	3.48894e+06	4.07769e+06	3.49931e+06	3.47883e+06	3.19357e+06	2.79157e+06	4.26342e+06	4.47614e+06	4.40308e+06	3.71996e+06	3.73878e+06	3.15773e+06	3.37272e+06	3.5415e+06	3.34062e+06	5.02496e+06	4.83643e+06	5.18235e+06	4.77811e+06	4.60272e+06	4.18986e+06	4.02168e+06	3.13386e+06	3.69984e+06	4.40122e+06	4.2801e+06	4.13806e+06	9.11451e+06	8.50105e+06	9.02799e+06	4.56024e+06
MW0127218	T3_positive	2-(Phenylthio)benzoic acid	Organic acids	Organic acids	C13H10O2S	231.049	230.04	3.722	[M+H]+	2.12425	3	0.9496	rp	1527-12-4	15210	-	-	-	66300.7	60996.5	207764	127169	130057	132314	18690.8	22164.8	22051.7	13252.6	4206.62	8675.31	58021.7	87242.4	60477	35553.9	35055.1	18831.3	257551	255466	254155	64706.1	63773.8	65686.9	131223	134486	314485	229863	206146	223431	102707
MEDL01942	T3_positive	Dibutyl phthalate	Phenolic acids	Phenolic acids	C16H22O4	279.158	278.152	7.136	[M+H]+	4.25918	3	0.9486	rp	84-74-2	3026	HMDB0033244	-	C14214	50111.7	44550.3	42040.1	44262.4	47143.2	43040.8	27458.9	27142.2	25176.8	58798.9	69529.5	61758.2	53076.1	64490.2	50659.7	22543.6	21847.4	19747.7	48031.4	49531.7	52949.4	20177.1	17228.5	18983.7	18116.9	15823.2	17080.3	11755.3	15691.5	16716.2	26447.4
MEDL02050	T3_positive	Niacinamide	Others	Vitamin	C6H6N2O	123.053	122.048	1.4738	[M+H]+	2.70695	3	0.9467	rp	98-92-0	936	HMDB0001406	1497	C00153	25269.6	16110.3	25956.2	21130.3	17553.9	18100.2	25874.4	21293.4	30532.4	34618.1	35158.9	31726.4	21313.5	18145.3	22245.8	29426.1	18608.5	28129.1	27150.7	14840.3	19169.6	11531.4	7222.25	11495.4	13200.8	12521.1	14167.4	11521.3	9717.63	14020.5	14065.1
MEDL02187	T3_positive	Scoparone	Lignans and Coumarins	Coumarins	C11H10O4	224.09	206.058	0.808	[M+NH4]+	2.27225	3	0.9463	rp	120-08-1	8417	HMDB0030818	-	C09311	23056.9	19192	24296.3	10497.1	17551.4	15881	15342	2592.48	2315.28	89.26	811.49	4046.57	13859	14786.1	13284.5	3127.1	5005.93	5543.72	21086.8	25242.2	27775	179340	226232	186641	43808.9	43750.7	42430	20556.1	8634.54	15492.4	27216.4
MEDN0428	T3_positive	Succinyladenosine	Nucleotides and derivatives	Nucleotides and derivatives	C14H17N5O8	384.114	383.108	2.0645	[M+H]+	3.92543	3	0.9456	rp	4542-23-8	165243	HMDB0000912	-	-	45813.3	52118.4	41803.8	23050.5	23305.2	25571.4	18539.4	17869.1	19360.8	27134.2	26365.5	24570.5	27010.8	27986.9	33719.8	16853.8	16725	16080.3	39593	40826.1	39755	34519.3	39328.2	36450.8	53407.9	52497	53139.6	111076	112624	109548	39609.3
MW0144277	T3_positive	Acetylpseudotropine	Alkaloids	Tropan alkaloids	C10H17NO2	201.162	183.126	6.6021	[M+NH4]+	2.32225	3	0.9452	rp	3423-26-5	103008	-	-	C12453	268083	149463	192763	168069	176162	189506	401739	409634	390139	53570.6	47000.1	42937.7	115724	129122	150807	371796	202243	337528	99683.5	111795	112234	314637	365604	307082	136506	141060	138001	247231	257285	196440	191242
MW0114616	T3_positive	Ilicicolin F	Terpenoids	Triterpene	C25H31ClO6	501.138	462.181	4.7962	[M+K]+	2.3441	3	0.9447	rp	22738-98-3	51136289	-	-	-	2523.06	4260.77	2054.92	11956.8	14601.1	14263.6	871.8	722.08	248.32	7958.16	8622.17	8690.89	6105.56	7416.37	7602.49	356.82	555.76	125.15	12297.2	7692.48	8468.48	7186.62	4904.97	240.73	22598.8	24190.5	23125.5	17113.3	19002.2	18268.1	12850.4
MEDN1417	T3_positive	13-Hpode	Lipids	Free fatty acids	C18H32O4	335.221	312.23	6.7802	[M+Na]+	2.351	3	0.9445	rp	23017-93-8	6437847	HMDB0003871	64784	C04717	2963.5	222.71	367.96	77825.8	83665.1	86516.9	922.78	84.04	140.87	40594.3	41699.2	30512.2	83379.1	64455.4	47101.2	532.67	133.27	319.3	24013.6	25457.8	24319.6	996.12	819.49	689.45	10860.9	8420.8	242.74	956.1	1545.82	1536.75	18482.6
MEDP0646	T3_positive	2,3-Dihydrobenzofuran	Benzene and substituted derivatives	Benzene and substituted derivatives	C8H8O	103.053	120.058	1.8846	[M+H-H2O]+	2.42825	3	0.944	rp	496-16-2	10329	HMDB0013815	-	-	237755	236061	235172	116614	112092	117422	161753	169994	172588	155848	164929	164204	130137	138379	142513	106410	101494	106463	119200	110493	111395	28032.9	26998	28383.6	34457	37062.5	35475.2	53355.9	54685.4	51613.4	124971
MEDN0551	T3_positive	3-Indoleacrylic acid	Alkaloids	Plumerane	C11H9NO2	188.07	187.063	2.3869	[M+H]+	1.39702	3	0.9432	rp	29953-71-7	5375048	HMDB0000734	-	-	5.52043e+06	5.40578e+06	5.50756e+06	1.93912e+06	1.99929e+06	1.87835e+06	1.95238e+06	1.92642e+06	2.11258e+06	1.30479e+06	1.36266e+06	1.31768e+06	1.96539e+06	1.93748e+06	1.91925e+06	1.91571e+06	1.96841e+06	1.95695e+06	1.13893e+06	1.12636e+06	1.10659e+06	613477	560610	635929	988054	861626	899831	1.25689e+06	1.21927e+06	1.21165e+06	1.78358e+06
MW0110047	T3_positive	Tropate	Organic acids	Organic acids	C9H10O3	149.058	166.063	1.8846	[M+H-H2O]+	5.87843	3	0.9429	rp	552-63-6	10726	HMDB0062590	-	C01456	100231	97707.9	92881.7	42922.6	42153.6	46067.8	56379.9	61414	64327.8	58247.6	59664.5	58607.1	51953.7	56159	51838.7	41015.4	38382.1	37805	45662	43639.9	45056.1	11848	11039	11215.2	14112.4	14989.2	14228.2	22042	28017.4	22490.6	47339.8
MEDL02028	T3_positive	Spermidine	Alkaloids	Alkaloids	C7H19N3	146.163	145.158	1.1657	[M+H]+	4.96364	3	0.9424	rp	124-20-9	1102	HMDB0001257	254	C00315	20116.7	20668.6	23450.4	19894.2	17681.5	42816.6	142832	37560.7	40172.3	14104.5	21536.5	17372.8	39849.2	15365	14365.1	111858	34457.6	41322	75587.5	10399.5	15698.7	7686.16	9777.84	9057.37	8253.37	11834.3	11693	6119.57	4138.74	1700.14	16543.8
MW0011493	T3_positive	(all-E)-1,8,10-Heptadecatriene-4,6-diyne-3,12-diol	FA	Others	C17H22O2	259.168	258.162	5.0164	[M+H]+	2.45	3	0.9424	rp	143966-10-3	131752714	HMDB0039737	-	-	5910.02	7527.27	6331.33	2744.17	2788.21	3422.2	2212.26	3567.67	2212.49	11480.4	15089.4	15177.4	6096.59	10290.1	10736.5	1072.11	851.74	1376.28	5915.23	6423.84	5749.1	1930.79	1406.83	1605.48	29500.3	21748.8	16537.7	61755.4	55991.4	69375.6	18178.2
MW0141206	T3_positive	Dimethylaminopropionylphenothiazine	Heterocyclic compounds	Heterocyclic compounds	C17H18N2OS	299.111	298.114	2.5658	[M+H]+	2.46	3	0.9421	rp	63834-04-8	113918	-	-	C17619	1579.93	1956.54	2350.1	517.71	302.65	104.5	367.28	311.02	1281.44	132.1	130.73	55.73	384.42	287.27	310.82	2126.34	1502.25	1410.17	343.91	351.53	84.59	5495.14	5199.06	4551.46	472.06	123.67	373.18	279.69	398.78	144.74	1090.97
MW0000820	T3_positive	(S)-2,3-Dihydro-5-hydroxy-2-methyl-1,4-naphthoquinone	Benzene and substituted derivatives	Benzene and substituted derivatives	C11H10O3	229.021	190.063	0.8676	[M+K]+	2.4855	3	0.9416	rp	76372-21-9	14412241	HMDB0041122	-	-	34305.8	15313.7	20623.9	25254.9	27532	22828.4	58516.3	10991.3	106485	17334.4	23581.2	21292.9	27446.3	31067.5	14426.4	11749	151706	122125	15251.9	15819.1	11448.1	136767	152293	123627	26990.9	34544.8	26780	21098.8	31993.4	17465.6	23332.3
MEDP1307	T3_positive	(2S,3S)-2-amino-3-phenylbutanoic acid	Amino acids and derivatives	Amino acids and derivatives	C10H13NO2	180.1	179.095	2.8462	[M+H]+	4.85492	3	0.9411	rp	25488-25-9	854352	-	-	C20895	8479.69	7687.22	6954.19	5305.54	4268.41	6107.86	7845.1	9213.9	9646.45	6060.37	4842.81	5138.79	6607.95	7104.65	8373.96	7682.89	6988.82	7036.23	6760.01	6803.42	6454.65	4178.92	2925.01	4979.37	3561.87	2939.5	3314.94	2973.07	3436.88	3981.87	6369.11
MEDN0068	T3_positive	S-(5-Adenosy)-L-Homocysteine	Amino acids and derivatives	Amino acids and derivatives	C14H20N6O5S	385.128	384.122	1.3042	[M+H]+	5.41202	3	0.9408	rp	979-92-0	439155	HMDB0000939	-	C00021	26126.5	25192	29120.9	35856.1	38087.8	37845.3	28200.9	34587	32313.6	33053.1	30068.4	29323.1	42100.6	38808.2	40768.8	33920.8	33634.5	34708	37619.4	41049.6	39236.2	42364.6	43024	41608.9	21627.2	19584.3	20013.8	42738.5	38231.1	40725	34120.3
MW0111681	T3_positive	1,1-Dimethoxyoctane	Others	Hydrocarbon derivatives	C10H22O2	197.152	174.162	6.6814	[M+Na]+	2.55	3	0.9401	rp	10022-28-3	61431	HMDB0040267	-	-	716.99	811.5	733.64	31.46	1731.25	2586.8	4470.1	3882.75	4528.71	47.26	22.07	12.23	80.34	20.69	2218.73	184.68	506.79	489.22	44.43	65.34	124.3	17504.9	19842.4	18375.4	128.51	1641.06	4056.73	18675.7	18036.6	18034.2	4885.68
MEDP1339	T3_positive	LPC(18:1/0:0)	Lipids	LPC	C26H53NO7P	522.354	522.356	6.998	[M+H]+	3.93785	3	0.9401	rp	3542-29-8	53480465	HMDB0010385	-	-	88805.3	89485.5	77288.8	91059	98602.2	89461.1	144202	87470.3	84924.1	96506.4	117498	93926.7	130726	117160	103536	84444.9	62033.7	54499.8	80961.5	122526	114811	41574.6	20640.3	23127.4	47073.9	47071.2	56609.1	66523.9	104821	129970	128123
MEDP1448	T3_positive	1-Stearoyl-sn-glycerol	GL	MG	C21H42O4	359.314	358.308	8.7048	[M+H]+	1.07833	3	0.94	rp	22610-61-3	15560610	HMDB0011131	-	-	1948.62	1378.96	11369.6	2183.04	1230.82	1108.52	1247.76	4188.6	167500	42090.8	1606.61	1920.56	1402.3	2296.41	728.97	2611.63	1478.34	2135.51	5478.41	1463.94	2167.27	3929.7	1329.53	851.61	731.92	1917.67	3039.8	2294.81	1992.25	9324.07	16214.7
MW0145588	T3_positive	Arg-gly-asp-ser	Amino acids and derivatives	Amino acids and derivatives	C15H27N7O8	434.192	433.192	1.8648	[M+H]+	2.56469	3	0.9398	rp	91037-65-9	107775	-	-	C77102	98.58	57.96	30.07	233.43	31.57	48.72	86.99	115.02	24.33	24.49	30.68	47.14	45.61	64.22	14.82	27.82	6.32	3.28	78.02	19.19	58.84	162	117.83	183.49	608.46	494.38	516.68	3182.53	2778.08	2864.89	611.92
MEDP0171	T3_positive	Inosine	Nucleotides and derivatives	Nucleotides and derivatives	C10H12N4O5	269.087	268.081	1.3836	[M+H]+	7.31644	3	0.9391	rp	58-63-9	135398641	HMDB0000195	-	C00294	3120.54	2749.59	3208.07	4072.37	3552.4	4108.72	2897.41	2245.58	2139.71	2139.28	2507.18	1570.88	4621.03	4431.47	4497.2	3641.03	4051.98	4228.25	3599.95	2386.32	2996.24	3860.25	4941.29	4820.42	2283.92	3981.24	2620.5	8777.1	7813.2	8388.2	3869.92
MEDL02015	T3_positive	2-Phenylethanol	Phenolic acids	Phenolic acids	C8H10O	105.068	122.073	2.2257	[M+H-H2O]+	3.31814	3	0.9387	rp	60-12-8	6054	HMDB0033944	-	C05853	4266.73	4104.91	3888.96	4197.3	4612.25	4140.06	104779	103382	107538	23930.1	23478	24579	4746.06	4712.73	4772.45	73117.1	74985.3	73000.9	28900.7	27578.9	27240.1	2948.12	2158.23	2737.44	11758.3	11652.9	11369.7	433.22	705.49	353.24	26337.7
MW0111380	T3_positive	(1R,2R,4S)-p-Menthane-1,2,8-triol 8-glucoside	Alcohol and amines	Alcohols	C16H30O8	368.226	350.194	4.04	[M+NH4]+	2.67025	3	0.9375	rp	378254-09-2	73809750	HMDB0039894	-	-	218.98	90.03	130.67	266.09	248.79	78.86	51.73	44.93	60.81	114.81	96.52	91.74	185.35	117.93	283.39	175.71	179.73	88.3	460.81	446.28	393.87	211.38	163.66	80.53	497.98	249.75	670.48	8923.91	9037.16	8821.92	1202.87
MW0004424	T3_positive	2(1H)-Pyrimidinethione, 3,4-dihydro-1-(p-tolyl)-4,4,6-trimethyl-	Benzene and substituted derivatives	Benzene and substituted derivatives	C14H18N2S	247.131	246.119	4.6768	[M+H]+	2.67325	3	0.9374	rp	19017-40-4	704292	-	-	-	2827.64	4056.66	4629.9	1937.2	2413.5	3005.18	1038.06	286.48	880.81	236.09	181.04	673.26	5233.78	4337.44	4909.94	1532.77	1427.8	665.81	1101.03	572.44	188.5	18507.5	19378.3	18022.2	21328.2	20531.2	27418.5	1655.12	1747.06	561.46	6081.99
MW0168006	T3_positive	Carbovir	Others	Others	C11H13N5O2	265.142	247.107	2.7469	[M+NH4]+	2.68825	3	0.9371	rp	120443-30-3 | 118353-05-2	135433604	-	-	-	10655	9030.41	9621.77	12186.3	11929.4	12920.5	6917.41	7962.25	8088.16	15928.8	15523.5	15692.2	11589.2	2659.89	11806.3	6894.71	6444.28	7007.49	12831.1	11023.2	12742.5	21818.3	6571.53	21910.1	23543.4	26616.8	23437.5	21940.4	22540.3	23683.6	15947.9
MW0117665	T3_positive	2-{5H,6H,7H,8H,9H-[1,2,4]triazolo[4,3-a]azepin-3-yl}ethanethioamide	Alcohol and amines	Amines	C9H14N4S	233.092	210.094	2.9445	[M+Na]+	2.707	3	0.9367	rp	328029-00-1	5045487	-	-	-	56.43	62.1	20.47	960.62	461.67	31.79	94.14	169.03	298.23	671.41	584.56	14.37	835.07	942.3	51.12	783.55	835.87	77.42	919.51	11.32	1040.21	1620.15	1926.5	1714.33	3813.3	3540.1	4576.94	14158	14547.9	11791.3	2578.79
MEDN0455	T3_positive	Guanine	Nucleotides and derivatives	Nucleotides and derivatives	C5H5N5O	152.055	151.049	1.4237	[M+H]+	5.58233	3	0.9357	rp	73-40-5	135398634	HMDB0000132	-	C00242	29720.3	25984.5	26171.5	29792.3	31983.5	31510	22721.9	24367.8	22769.4	42083.2	39861.2	39624.6	31094.2	35212.9	34004.8	35080.4	34231.7	33538.9	35194.9	36493.7	34594.1	13630.7	13654	14110.4	17795.8	17828	16492.3	34509.3	33568.5	34932.2	28405.1
MW0163822	T3_positive	4-Amino-4-deoxychorismate	Organic acids	Organic acids	C10H10NO5-	263.019	224.056	1.3042	[M+K]+	2.75625	3	0.9356	rp	97279-79-3	45266632	-	-	-	8516.46	13694.4	12108.4	40589.2	45194.8	50091.1	10279.1	17712.8	19631.7	80729.6	63933.2	65554.9	38089.9	42295.9	28044.5	21877	25156.3	151561	36611.3	36843.9	32892.7	14986.1	3477.89	49990.8	8342.58	5938.38	7464.2	13965.9	14808.5	10662.1	7873.31
MW0105762	T3_positive	Ascorbalamic acid	Organic acids	Organic acids	C9H13NO8	281.098	263.064	2.5858	[M+NH4]+	2.79125	3	0.9349	rp	41679-87-2	71437684	HMDB0029944	-	-	25792.5	5371.32	26858.1	8531.9	9202.07	9670.36	11619.2	11498.6	11271.4	10052.1	9349.76	10448.2	8268.68	8531.53	8265.92	13130.6	11916.9	14109.1	9475.21	12606.5	12994.6	16455.7	18781.5	18559.5	10652.8	13984.5	10068.2	24354.6	28401.2	22076.3	14842.7
MW0004341	T3_positive	4-(9H-fluoren-2-yl)-1,3-thiazol-2-amine	Benzene and substituted derivatives	Benzene and substituted derivatives	C16H12N2S	287.063	264.072	0.5705	[M+Na]+	2.79775	3	0.9347	rp	299438-56-5	736708	-	-	-	18167.9	15901.5	18567.3	25345.3	25658.6	20000.2	9560.76	11845.7	11246.9	19156.5	21692.6	18939.1	16503.6	16252.5	21808.5	11599.5	11359.8	11458.5	13849	14276.5	14494.4	14567.7	13074	18369.7	12804.2	15970.8	15104.7	24731	25078	24792.4	17237.3
MEDN1539	T3_positive	Genipin	Terpenoids	Monoterpenoids	C11H14O5	227.09	226.084	3.1041	[M+H]+	2.809	3	0.9345	rp	6902-77-8	442424	HMDB0035830	-	C09780	24146.8	24553.2	26059.3	7374.87	6942.24	7109.38	16023.5	12478.8	2022.51	3034.98	905.68	871.66	5644.16	5167.55	7443.18	7140.35	9890.7	7773.62	7843.32	7726.71	8059.75	18614.7	14880.9	11526.3	24128.7	23626.6	28006.6	13276.1	14054.6	15205.2	16168.5
MEDL01798	T3_positive	2-(((2-Ethylhexyl)oxy)carbonyl)benzoic acid	Phenolic acids	Phenolic acids	C16H22O4	279.157	278.152	3.9606	[M+H]+	3.36223	3	0.9344	rp	4376-20-9	20393	HMDB0013248	-	C03343	16109.8	15138.2	18348.2	16356.5	10900.4	14922.1	14730.4	15838.3	15695.5	13901.4	13766	14114.3	14628.8	15394.7	12695.1	13948	15554.4	18136.2	12571.4	12229.3	10187.8	13477.6	10387.7	17661.2	36175.4	37767.8	41687.4	16222.8	21622.3	19263.5	19515.6
MW0127216	T3_positive	2-(Octylthio)ethanol	Alcohol and amines	Alcohols	C10H22OS	191.142	190.139	4.8562	[M+H]+	2.84025	3	0.9338	rp	3547-33-9	19079	-	-	C18863	128822	82964.2	123090	74057.6	77709.1	76801.7	52021.7	49701.8	51707.4	54410.1	50462.8	53371.5	73106.3	78550.1	79681.3	129676	62620.6	63783.6	87549.5	88862	84900.1	106484	104086	113558	84046.6	87023.7	84625.3	112874	123746	112626	79580.3
MEDL02347	T3_positive	L-Phenylalanine	Amino acids and derivatives	Amino acids and derivatives	C9H11NO2	331.164	165.079	1.8849	[2M+H]+	3.95986	3	0.9331	rp	63-91-2	6140	HMDB0000159	28	C00079	60725	65642.4	82473.7	41772.9	42719.8	42688.7	54340.2	46769.1	44788.3	77071	95430.3	70985.8	62236.4	67139.4	56796.2	14842.6	24126.4	15703.7	43238.6	38034.9	39724.1	143.15	1659.04	919.14	3051.7	3830.25	2922.95	5902.07	4625.48	1523.05	21523
MW0048992	T3_positive	Conessine	Heterocyclic compounds	Heterocyclic compounds	C24H40N2	374.361	356.319	6.8736	[M+NH4]+	2.8735	3	0.9331	rp	546-06-5	441082	-	44134	C06545	11465	9146.76	10142.5	4504.87	7375.64	6119.47	5858.08	4169.09	6484.68	5186.59	4958.32	3648.55	5080.39	4132.22	5414.62	3804.21	4278.39	5145.89	5749.3	7579.71	5088.24	2746.74	2469.24	3682	2878.99	2180.97	3774.78	2663.56	2074.74	2864.2	19218
MW0125450	T3_positive	N-(6-methoxypyridin-3-yl)-2-(methylsulfanyl)pyridine-3-carboxamide	Alcohol and amines	Amines	C13H13N3O2S	314.039	275.073	0.5705	[M+K]+	2.8815	3	0.9329	rp	524924-29-6	10192918	-	-	-	32332	32923.8	30908.7	29631.2	29960.5	30350.1	41839.1	39807.6	40339	20226	19655.9	15053.1	27500.8	30733	29554.8	38465.7	39360.5	39126.5	34750.1	36122.6	37174	26667.7	25613.4	27764.3	27126.5	23492.2	25054.1	7427.1	7609.87	7456.68	30070.1
MW0141301	T3_positive	11-O-Demethylpradinone I	Benzene and substituted derivatives	Benzene and substituted derivatives	C24H16O10	465.07	464.074	1.0256	[M+H]+	2.90235	3	0.9325	rp	132971-63-2	73574	-	-	C06775	9817.61	8183.53	2963.83	33596.7	29755	33861.5	17283.7	9421.99	9033.18	30662.5	28852.3	34662.3	21323.9	25828.3	16157.3	8161.82	3370.18	4203.09	9152.21	13635.2	6599.26	8060.25	1428.57	8343.14	8850.09	15054.2	11819.7	9830.85	12832	5900.92	12019.2
MEDL01794	T3_positive	Betulinic acid	Terpenoids	Triterpene	C30H48O3	474.392	456.36	8.2456	[M+NH4]+	2.94856	3	0.9315	rp	472-15-1	64971	HMDB0030094	-	C08619	548.75	516.19	566.59	1135.93	259.51	236.02	1856.6	3501.42	2331.99	198.93	364.01	38.97	633.11	481.52	1219.53	457.03	1025.26	1233.96	3518.76	3017.81	2919.85	5537.09	5394.74	4719.6	499	1491.98	840.17	27233.7	23065.8	27177.7	4168.64
MW0011182	T3_positive	(3beta,22E,24R)-5,8-Epidioxy-23-methylergosta-6,22-dien-3-ol	Alcohol and amines	Alcohols	C29H46O3	443.351	442.345	7.9887	[M+H]+	2.94905	3	0.9315	rp	211486-11-2	131751276	HMDB0032668	-	-	4962.23	5847.51	7905.34	2346.8	547.87	632.2	9973.27	11474.6	12018.3	1114.81	437.37	245.01	647.26	918.4	235.64	3820.32	4478.59	6343.09	660.97	848.55	619.64	5132.17	5449.01	3328.44	1715.54	1393.53	1227.48	848.63	285.39	1207.13	3924.07
MW0160413	T3_positive	Spiraprilat	Organic acids	Organic acids	C20H26N2O5S2	477.092	438.128	0.8279	[M+K]+	2.99799	3	0.9304	rp	83602-05-5	3033702	-	-	-	24026.2	15582.1	13538	30654.3	35114	38680.9	30120.4	32791.9	35627.2	24185.4	22554.7	20588.4	39423.5	38365.4	36691.5	26592.4	37598.1	31724.5	50298.8	53035.6	47042	26495.4	19828.5	26604.5	21922.7	19415.3	16150.1	310.86	2588.2	5374.23	33472.1
MEDP1346	T3_positive	LPC(0:0/16:0)	Lipids	LPC	C24H50NO7P	534.294	495.332	8.7048	[M+K]+	3.00849	3	0.9302	rp	66757-27-5	15061532	HMDB0240262	-	-	4325.65	4523.18	4985.23	4123.57	4869.06	4576.22	8394.51	7768.34	6703.43	7257.72	6695.86	6217.67	5081.37	5681.25	4220.59	4697.76	4797.06	4516.39	7153.45	6717.23	6914.97	2639.13	2076.19	2218.75	3035.84	2773.33	3122.82	3849.82	5305.27	4394.97	4594.34
MEDP1033	T3_positive	Benzaldehyde	Phenolic acids	Phenolic acids	C7H6O	107.048	106.042	1.8648	[M+H]+	6.50531	3	0.9296	rp	100-52-7	240	HMDB0006115	-	C00261	18674.2	18455.4	17935	8980.11	9596.08	9629.09	12360.3	12798.6	14171.3	11471.7	12373	13271.1	11531.3	11589.9	11033	9136.03	8215.2	9126.21	9562.96	9423.48	10054	3312.31	2716.33	2772.42	3710.85	3796.06	3974.88	6318.03	8432.12	6449.43	10450.9
MEDP1667	T3_positive	Phe-Glu	Amino acids and derivatives	Amino acids and derivatives	C14H18N2O5	295.128	294.122	1.8042	[M+H]+	0.604157	3	0.928	rp	3617-45-6	151134	HMDB0028994	23833	-	4958.92	3945.5	4849.79	6530.77	5073.73	4993.29	11402.1	10384.4	11791.7	3499.42	3011.68	3683.09	4747.96	6909.14	6061.39	6566.82	5383.69	5802.64	2759.93	4170.95	4241.15	1001.56	1050.2	1343.07	1114.43	1385.7	1059.92	1775.89	1815.67	2393.66	4705.95
MEDP1310	T3_positive	4-Hydroxy-l-tryptophan	Amino acids and derivatives	Amino acids and derivatives	C11H12N2O3	221.09	220.085	1.2251	[M+H]+	4.24149	3	0.9279	rp	25242-90-4	85479	-	-	C21777	75458	91004.9	85206.9	8336.4	12440.9	7762.07	59840.6	51101.6	44401.5	3628.29	3437.08	5280.75	8673.21	8610.21	13129.9	51705.8	35452.6	38316.3	7541.26	10311.6	10510.2	79550.6	78004.4	74082.7	32325	30707.4	30913.5	28296.9	25988.8	29000.8	44753.1
MEDP2105	T3_positive	3,6,9,12,15,18,21-Heptaoxatricosane-21,23-diol	Benzene and substituted derivatives	Benzene and substituted derivatives	C16H34O9	388.253	370.22	3.3633	[M+NH4]+	0.350344	3	0.9272	rp	5117-19-1	78798	-	-	-	239824	365707	324034	91642.6	359838	346530	421706	437705	337145	61053.8	167222	342275	380174	831714	26673.4	415567	475395	465706	508235	380461	69081	308560	341127	494640	336135	357137	356268	271253	284523	327415	281759
MW0112309	T3_positive	3-(2-thienyl)-5H-indeno[1,2-c]pyridazin-5-one	Others	Ketone compounds	C15H8N2OS	287.024	264.036	1.0192	[M+Na]+	3.166	3	0.9268	rp	147508-70-1	2765457	-	-	-	17111.3	15576.1	13808.8	53994.2	53546.3	56381.8	25815	13959.3	22985.8	48634.4	48419.5	44895.6	45930.6	60898.9	49653.2	10964.2	7275.07	13422.1	25010	7915.09	23681	32003.7	30495.1	36374.4	38440.5	37077.1	22954.5	19459.3	29812.7	15399.3	24376.7
MW0117255	T3_positive	1-phenyl-1H-pyrazolo[3,4-d]pyrimidine-4,6-diol	Others	Ketone compounds	C11H8N4O2	251.051	228.065	3.503	[M+Na]+	3.18625	3	0.9264	rp	15973-83-8	135460321	-	-	-	51246.9	44438.1	47722.8	2151.44	2650.92	3261.3	86317.5	90716.5	95183.4	11172.8	10235.4	12548.1	4601.21	6109	5049.19	80498.5	89709.1	91909	35071.5	33505.6	34314.3	27632.2	24499	28528.2	11051.5	11709.4	10897.2	17375.7	21577.7	15960.6	30102.7
MW0122725	T3_positive	SecinH3	Alcohol and amines	Amines	C24H20N4O4S	478.154	460.12	4.1978	[M+NH4]+	3.20372	3	0.926	rp	853625-60-2	1029232	-	-	C76746	11235.6	10920.5	11503.9	14477	13391.6	13745	12952.4	13250.1	13242.2	685.99	567.53	124.61	8447.37	8387.86	9252.35	11179.9	11808.9	12783	11156.4	9527.14	8737.13	44629.6	39526.7	41768.7	74120.4	70520.2	63447.6	4661.05	7075.61	5369.91	20892.8
MW0001634	T3_positive	1-Methoxy-4-(phenylsulfonyl)benzene	Benzene and substituted derivatives	Benzene and substituted derivatives	C13H12O3S	249.06	248.051	3.722	[M+H]+	3.2125	3	0.9258	rp	3112-84-3	4351770	-	-	-	75625.8	166220	69245.3	264009	264355	275676	22329.6	28073.2	33809	21300.7	25986.7	27188.2	113447	121390	117652	45372.4	47344.2	54018.9	270928	281749	280113	225013	216770	65905	242873	249756	505770	449611	408439	435913	309702
MEDP1838	T3_positive	Spermine	Alkaloids	Alkaloids	C10H26N4	203.221	202.216	0.3429	[M+H]+	4.79256	3	0.9255	rp	71-44-3	1103	HMDB0001256	255	C00750	1497	2027.82	2866.08	3352.62	2370.64	1830.49	1451.06	5334.17	6951.44	3877.89	3982.62	1420.95	2911.71	2857.63	3544.23	3675.26	5132.19	6802.29	4265	3927.49	3792.13	3966.35	3042.11	1096.44	1889.48	1761.99	2295.08	2609.05	1297.66	1022.12	1104.75
MW0134585	T3_positive	5-Hydroxy-8,8-dimethyl-6-(3-methyl-1-oxobutyl)-4-pentyl-2H,8H-benzo[1,2-b:3,4-b']dipyran-2-one	Benzene and substituted derivatives	Benzene and substituted derivatives	C24H30O5	399.216	398.209	6.8195	[M+H]+	3.3105	3	0.9237	rp	39036-47-0	131751529	HMDB0034142	-	-	267749	158897	161120	388026	373801	392993	287310	281514	214733	228699	238888	232173	412017	397454	384771	672853	628235	682739	664339	180833	199775	298856	313683	298525	829787	924725	1.00711e+06	1.31058e+06	1.26837e+06	1.28465e+06	575625
MW0049006	T3_positive	Corchoionoside B	Others	Ketone compounds	C19H28O9	423.161	400.173	5.4384	[M+Na]+	3.33032	3	0.9233	rp	189344-54-5	131751110	HMDB0030975	-	-	3065.78	945.02	2900.23	23927.5	22397	21589.2	5776.98	2396.99	5559.29	6696.18	4727.8	5630.12	18031.3	16270.3	16500	5253.64	10575.8	9350.48	7547.19	3037.63	4512.08	937.52	2571.87	1395.89	1601.76	902.22	2919.18	3206.1	3023.34	2549.12	8089.43
MW0014700	T3_positive	5alpha-Tomatidan-3-one	Others	Ketone compounds	C27H43NO2	452.286	413.329	8.6029	[M+K]+	3.33827	3	0.9231	rp	6870-84-4	4529149	HMDB0031913	-	-	9383.95	4758.53	6555.19	28732.9	28938	27398.3	800.15	1851.27	8806.49	32338	33447.8	38205.8	38961	35261.4	7230.66	4882.14	10193.8	9702.77	41052	42802.8	43660.5	115.96	350.09	1216.02	9076.39	2035.59	2921.73	30058.5	29144.8	29778.8	5925.05
MW0112727	T3_positive	3,5-Dihydroxyphenyl 1-O-(6-O-galloyl-beta-D-glucopyranoside)	Benzene and substituted derivatives	Benzene and substituted derivatives	C19H20O12	441.103	440.096	3.6823	[M+H]+	3.35451	3	0.9228	rp	94356-21-5	131752603	HMDB0039307	-	-	1.57446e+06	1.70629e+06	1.57697e+06	125435	133572	130133	310293	321353	311683	14347.2	13960.9	12572.8	36476.4	26249.1	35979.2	719556	741285	783620	32411.4	31418.7	30286.4	767769	763179	718822	809802	814708	811943	791990	766923	758337	568141
MEDP0080	T3_positive	S-adenosylmethionine	Amino acids and derivatives	Amino acids and derivatives	C15H22N6O5S	399.142	398.137	0.8478	[M+]+	4.40432	3	0.9223	rp	29908-03-0 | 17176-17-9 | 485-80-3 | 78548-84-2 | 91279-78-6	34755	HMDB0001185	3289	C00019	102831	103079	101670	136276	125709	127112	154432	179359	161506	183765	188198	201419	132225	118323	120789	124253	92408.9	101432	96308.7	96224.6	111343	37092.7	49104.4	38711.9	31714.8	32379	31213.9	71879.1	62505.5	65405.1	108121
MW0141342	T3_positive	Croton factor F1	Others	Lactones	C38H60O9	683.413	660.424	6.6616	[M+Na]+	3.43142	3	0.9212	rp	53202-98-5	334044	-	-	C09153	2192.39	6320.82	1790.3	25542.2	36369.5	9648.52	12794.9	5048.69	4630.21	10226.6	13503.3	26208	9999.92	6769.24	34764.3	4116.03	23363.1	2965.81	7903.46	8900.76	3763.66	5668.87	2965.46	7750.25	1341.82	1132.61	4677.93	33130.6	29771.6	32374.4	17658.1
MW0162877	T3_positive	CID 25244544	Phenolic acids	Phenolic acids	C17H22O9	393.114	370.126	4.618	[M+Na]+	3.456	3	0.9207	rp	154461-65-1	25244544	-	-	-	13229.7	13799.5	14116.2	2956.52	1783.79	3679.31	15068.1	15424.9	15849.6	2329.93	1743.78	2293.33	1368.48	858.13	3312.4	22437.8	19415.4	18076	1505.78	3447.12	1782.82	30793.7	25933.4	26183.9	26146.7	23731.7	24423.2	8230.09	6696.39	8376.73	10570.8
MEDN0422	T3_positive	2'-Deoxyadenosine	Nucleotides and derivatives	Nucleotides and derivatives	C10H13N5O3	252.107	251.102	2.1855	[M+H]+	10.157	3	0.9184	rp	958-09-8	13730	HMDB0000101	3382	C00559	234.65	341.73	338.95	724.33	1615.99	479.36	1491.44	936.37	1646.75	3040.19	1990.39	1680.49	1417.46	1062.53	1329.75	563.87	1699.39	558.01	1229.02	633.66	81.45	514.99	239.56	199.39	394.42	601.8	467.94	454.31	926.05	168.67	872.65
MEDL02426	T3_positive	Methyl benzoate	Phenolic acids	Phenolic acids	C8H8O2	137.058	136.052	2.0442	[M+H]+	3.89474	3	0.9168	rp	93-58-3	7150	HMDB0033968	-	-	43398.5	43516	43841.5	32831.6	35223.9	34906.7	29635.9	29654.7	31988.4	13420.6	12224.6	6523.67	34735.8	35768.5	36717.6	25894.8	29400.8	26066.4	14774.5	14715.6	15447.8	25013	26872	28372.5	28904.4	28955.6	30256.5	20681	20446.6	17461.5	25491.4
MW0147252	T3_positive	Catharine	Alkaloids	Plumerane	C46H54N4O10	823.393	822.384	3.503	[M+H]+	3.64089	3	0.9168	rp	1355-31-3	11953924	-	-	C09129	513.33	907.45	1286.87	11271.3	12258.6	14613.1	230.53	495.36	693.34	1638.54	1532.34	1187.23	6665.79	11657.9	10333.3	1224.11	797.5	894.58	902.7	4271.19	3387.56	2394.6	2330.07	1115.73	181.8	3244.07	1583.21	6763.93	8497.43	5379.99	2889.87
ZINC38432535	T3_positive	poricoic acid H	Terpenoids	Triterpene	C31H48O5	523.344	500.35	7.2947	[M+Na]+	3.64783	3	0.9166	rp	415724-85-5	10918099	-	-	-	24601.1	26397.6	12031.7	80412.6	72553.8	82056.5	32072.9	33745.5	33672.8	178772	94351.5	105443	85802.2	65378.8	79718.5	29847.9	94891.4	39186.5	94414.5	98566.2	96195.3	7099.82	6248.05	6832.61	31829.6	7920.93	29842.8	133083	201343	125835	23505.5
MEDL02620	T3_positive	3'-Methoxydaidzein	Flavonoids	Isoflavones	C16H12O5	285.074	284.068	6.2843	[M+H]+	1.0864	3	0.9153	rp	21913-98-4	5319422	HMDB0130379	-	-	1759.61	1174.57	1093.92	55.25	418.89	23.34	226.56	265.77	195.28	137.22	122.67	69.85	38.38	18.4	33.12	36.28	518.03	575.65	22.59	354.99	383.46	1539.68	1257.82	1676.48	12938.9	13543.2	14989.9	754.29	731.44	717.3	2431.26
MEDL02180	T3_positive	Esculetin	Lignans and Coumarins	Coumarins	C9H6O4	179.033	178.027	2.7066	[M+H]+	1.83402	3	0.914	rp	305-01-1	5281416	HMDB0030819	-	C09263	50918.1	48564	46470.3	70363.1	70736.7	74921.8	31326.8	45004.3	43554.5	41616.3	39881.1	35530.6	82240.1	82179.3	77851	53180.8	53308.1	41665.2	66254.4	64786.7	62437.4	33580.6	42956	32687.2	68367.6	57533.7	55691.4	104546	102215	93165.9	67162.1
MEDP1160	T3_positive	LPE(18:1/ 0:0)	Lipids	LPE	C23H46NO7P	480.307	479.301	6.9784	[M+H]+	6.45613	3	0.9133	rp	89576-29-4	9547071	HMDB0011506	-	-	7821.09	9453.68	7390.29	15259.5	16891	16037.9	19446.3	18728.9	15882.6	20868.7	21858.4	20257.7	16708.5	17986.1	17650	12715	10418.4	12414.4	26448.1	29761.5	32264.4	11556.8	8720.01	7852.79	19711.5	16911.9	22987.8	18039.8	29470.9	31733.6	24596.3
MW0142244	T3_positive	2-Aminoestra-1,3,5(10)-triene-3,17beta-diol	Alcohol and amines	Alcohols	C18H25NO2	288.201	287.188	2.2257	[M+H]+	3.82275	3	0.913	rp	6301-87-7	238387	-	-	-	4403.42	5073.69	3813.81	4657.23	4609.95	4409.72	13940.9	13835	13611.2	2566.31	2147.72	2918.49	9936.89	7179.44	7976.57	10938.9	10429.8	13439	4257.86	4150.22	3910.29	1133.22	1235.77	629.79	837.64	228.25	439.06	790.9	899.97	839.56	5428.65
MEDP0594	T3_positive	Dihydroactinidiolide	Others	Lactones	C11H16O2	181.121	180.115	6.1248	[M+H]+	5.13064	3	0.9125	rp	15356-74-8	27209	HMDB0035240	-	-	52493.9	48388.2	50684.9	48918.4	47887.1	48694.3	56797.1	57205.4	58289.3	55898.1	52084.5	65014.1	47629	63783.2	53797.7	62351.8	62433.6	61766.3	43555.1	46839	47638.5	51555.6	52291.9	51921.9	45261.8	46624.6	50453	35957.5	44252.7	31206	55160
MW0117325	T3_positive	Benzothiazole, 2,2'-methylenebis-	Benzene and substituted derivatives	Benzene and substituted derivatives	C15H10N2S2	305.017	282.029	1.4637	[M+Na]+	3.8495	3	0.9125	rp	1945-78-4	74755	-	-	-	8801.11	8542.08	7820.11	217.7	204.62	171.42	9934.86	11799.5	6208.42	242.67	433.46	334.7	219.87	239.42	389.39	16011.6	15051.2	13664.5	159.13	378.14	271.78	3969.47	6062.14	7311.8	34.88	1220.4	1116.67	746.61	675.2	804.85	5003.15
MEDL02220	T3_positive	Nicotine	Alkaloids	Pyridine alkaloids	C10H14N2	163.124	162.116	1.2251	[M+H]+	2.428	3	0.9111	rp	54-11-5	89594	HMDB0001934	1526	C00745	53977.8	54871	51791.1	26544.1	34692.9	30832.1	19628.8	15698.8	23080.8	9485.71	13164.4	7664.71	30579.9	22898.3	32786.2	18413.4	30759.6	29806.1	13704.4	9357.38	21476.4	63997	60849.1	60629.9	35317	9341.75	35008.2	17234.1	13261	14343	24477.5
MEDP1130	T3_positive	Eicosa-8,11,14-trien-5-ynoic acid	Lipids	Free fatty acids	C20H30O2	303.23	302.225	7.4526	[M+H]+	3.95075	3	0.9104	rp	58688-54-3	6443815	-	-	-	9182.55	9939.06	9807.79	1810.82	2153.66	1835.72	679.61	467.67	543.39	1590.16	1606.3	2168.07	2426.81	1061.16	2036.18	6666.81	6157.53	6976.91	1189.24	1535.93	971.77	3337.49	3032.1	2720.67	44.44	31.48	878.29	237.44	52.12	327.04	2954.26
MEDL01948	T3_positive	Jasmone	Others	Ketone compounds	C11H16O	165.126	164.12	6.4235	[M+H]+	3.60667	3	0.9101	rp	488-10-8	1549018	HMDB0035601	-	C08490	5093.82	8182.09	3979.78	6247.14	5889.13	15120.3	16567.7	16931.5	16974.7	3591.06	3748.5	3881.5	7309.99	12040.5	12790.5	30269.1	27970.9	27988.3	4436.61	4096.76	6120.06	7337.28	8932.57	6951.75	72845.2	73176.5	70099.2	5039.41	23026.8	10539.4	23077.5
MEDN1502	T3_positive	2-Phenylbutyric acid	Organic acids	Organic acids	C10H12O2	211.095	164.084	3.9009	[M+HCOO+2H]+	5.1881	3	0.9097	rp	90-27-7	7012	HMDB0000329	5318	-	44452.3	51285.7	46116.6	28590.7	23277.4	22142.4	37145.9	38939.4	40873	18091.2	17820.5	19439.4	15751.7	15765.9	19205.6	39541.4	37796.3	40947.3	23839.8	23282.8	22581	64620.1	65600.7	63341.8	43581.1	49849.3	45604.3	41340	42495.9	41215.2	38960.5
MW0011264	T3_positive	(3R,7R)-1,3,7-Octanetriol	FA	Others	C8H18O3	185.113	162.126	8.7244	[M+Na]+	3.98625	3	0.9096	rp	217650-11-8	85279741	HMDB0033625	-	-	40446.9	40484.8	39328.1	40240.9	40304	39412.9	39734.5	37383.7	35914.8	39519.3	39248.1	36081.8	41199.2	41075.2	36328.8	34727.8	36757.7	39277.2	38546.1	39369.3	40448	42946.8	38527.1	42336.4	39128	37527	40525.8	40220.7	45361.7	41511.3	39432.7
MW0124863	T3_positive	(1-(2-Morpholin-4-ylethyl)indol-3-yl)-4-methoxynaphthalen-1-ylmethanone	Others	Ketone compounds	C26H26N2O3	453.162	414.194	0.8478	[M+K]+	4.001	3	0.9093	rp	166599-76-4	10319620	-	-	-	22552.6	21219.4	25793.6	22798.5	23290.5	25124.4	17128.7	24027.1	15660.6	10857.1	10410	6159.02	32265.9	26286.3	23776.2	21391.6	21070.3	22832.8	25843.5	19196.6	24423.6	13476.9	18374.2	20224.9	39543.7	39364	35974.4	6542.79	1078.9	8930.36	24378.5
MW0124828	T3_positive	(1-propyl-1H-indol-3-yl)(4-propylnaphthalen-1-yl)methanone	Others	Ketone compounds	C25H25NO	378.175	355.194	4.1189	[M+Na]+	4.03625	3	0.9086	rp	824959-87-7	45266978	-	-	-	22509	18476.7	25308.4	12713.5	20973.7	24456.4	42580.2	45658.7	53197.5	34214.6	37499.4	31447.5	38884.4	31838.6	31765.8	37569.7	40859.1	37241	27320.4	24463.7	41196.2	15925.7	5780.87	5919.07	8422.52	5543.96	5103.16	80549.6	77744.6	28867.7	27070.5
MEDL01783	T3_positive	2-methoxy-9-phenyl-1H-phenalen-1-one	Others	Ketone compounds	C20H14O2	287.111	286.099	4.0202	[M+H]+	4.0505	3	0.9083	rp	56252-05-2	10085389	HMDB0030840	-	-	12784.1	13259.3	14062.4	12847.2	9018.83	13249.3	13642.5	13032.6	13827.8	11218.4	12026.9	13994.9	9572.52	13139.3	10833.7	11271	11754.8	12186.9	13819.8	14050.8	15801.8	21333.2	21327.1	20617.8	12064.6	7350.92	14716.4	7423.41	13256.6	11910.8	8880.7
MW0153774	T3_positive	Meticillin sodium	Organic acids	Organic acids	C17H21N2NaO7S	443.081	420.097	3.742	[M+Na]+	4.08122	3	0.9077	rp	7246-14-2	23678596	-	-	-	2362.05	2287.2	1400.31	12576.3	11968.5	10013.3	512.1	1148.65	1472.75	1610.96	49.78	1377.37	1447.46	3643.32	3624.36	3454.64	2969.02	3543.59	11934.1	10088.7	11348.3	1327.41	2809.76	1387.99	6601.91	3335.14	2806.73	15554.5	23547.2	16639.5	3369.71
MW0118281	T3_positive	2-Amino-a-carboline	Alkaloids	Plumerane	C11H9N3	222.039	183.08	0.8279	[M+K]+	4.11825	3	0.907	rp	26148-68-5	62805	HMDB0033141	-	C19186	14783.6	13739.4	15146.9	27918.6	29778	29235.4	22935.5	28464	25611.6	36741.6	38312.7	41421	43455.5	40193.5	39709.6	18802.3	18703.8	20571	30593	37534	36587.3	10340.3	14108.8	6254.74	10280.1	25456	24381.6	23161.3	20483.8	12978.9	24518.2
MW0116888	T3_positive	1-Benzyl-2-phenyl-1H-benzoimidazole	Benzene and substituted derivatives	Benzene and substituted derivatives	C20H16N2	307.117	284.131	6.6616	[M+Na]+	4.1285	3	0.9067	rp	739-88-8	1221687	-	-	-	312.71	14532.5	15891.6	12275.5	20350.3	12434.9	44754.1	41793.8	41867.9	43352.4	44107.2	45083.8	14918.9	13137.1	18102.9	5699.94	12330.2	2934.16	19986.3	18688	17008.3	632.7	117.31	270.95	3508.44	243.02	2100.59	8862.79	5172.79	10250.4	7516.6
MW0156210	T3_positive	Pulcherriminic acid	Organic acids	Organic acids	C12H20N2O4	257.153	256.142	5.0365	[M+H]+	4.232	3	0.9046	rp	957-86-8	3083664	-	-	C20515	56325.4	61443.5	55970.2	3757.93	4878.47	5948.3	33645.1	28825	30478.1	23159.3	16662	17391.9	5478.92	5549.31	8297.55	19954.3	20634.4	20253	4153.5	3527.02	2075.74	12405.3	13116.1	15820.8	45235.6	38668	41269.8	45950.2	43193.6	52688.3	21045.8
MW0156556	T3_positive	Scabraside	Benzene and substituted derivatives	Benzene and substituted derivatives	C40H44O20	862.264	844.243	3.7021	[M+NH4]+	4.25721	3	0.9041	rp	87686-79-1	159134	-	-	C17918	9321.22	9265.14	9363	150.23	287.13	618.88	8249.34	7838.48	5509.75	735.86	539.87	400.33	885.7	1424.24	1761.65	4775.72	1432.97	5142.4	1333.57	2916.54	2327.36	3682.81	5894.91	6524.36	3482.07	3793.69	2004.44	365.77	647.17	1114.46	3699.53
MEDP0752	T3_positive	DL-Leucine	Amino acids and derivatives	Amino acids and derivatives	C6H13NO2	263.195	131.095	1.1657	[2M+H]+	3.4895	3	0.9039	rp	328-39-2 | 25322-63-8 | 25988-64-1 | 7005-03-0	857	HMDB0062203	-	-	12403.8	12759.1	10629.2	5865.02	7843.08	7830.71	14006.4	9996.96	12806.6	16833.8	13189	13199.4	8317.19	8032.15	9803.94	5292.17	5941.17	1983.73	5023.12	4700.22	5152.7	59.14	3080.65	3082.96	1819.26	1570.27	2025.21	7.33	3221.2	6.03	7627.88
MEDN1439	T3_positive	(±)11(12)-DiHET	Lipids	Free fatty acids	C20H34O4	339.25	338.246	7.2352	[M+H]+	4.27425	3	0.9038	rp	192461-95-3	-	HMDB0002314	-	C14774	5785.27	6592.51	6426.52	8774.8	10784	8553.26	2087.24	104.19	139.03	4493.06	5050	2056.03	6347.03	6550.33	3120.51	4944.27	3273.76	5772.88	1520.98	205.43	4277.13	562.19	723.6	773.08	194.14	3413.82	56.12	13471.3	13389.2	15476.7	5346.49
MW0106629	T3_positive	HMB-Val-Ser-Leu-VE	Amino acids and derivatives	Amino acids and derivatives	C26H39N3O7	528.263	505.279	3.503	[M+Na]+	4.35243	3	0.9022	rp	862891-04-1	11752486	-	64627	-	881.22	630.01	1766.63	720.15	142.65	68.83	591.06	164.14	343.48	41.79	117.04	197.96	309.48	425.7	338.41	114.26	224.74	27.07	286.09	104.6	157.23	4680.74	3710.91	4972.63	1361.77	514.96	1625.14	14040.1	9429.6	7623.19	1307.56
MW0016220	T3_positive	Blumenol C O-[rhamnosyl-(1->6)-glucoside]	Others	Ketone compounds	C25H42O11	557.23	518.273	2.3869	[M+K]+	4.41387	3	0.901	rp	177261-67-5	85183002	HMDB0031935	-	-	4436.36	4001.47	5157.75	1188.63	789.07	654.37	312.36	628.82	531	373.92	74.09	160.71	644.89	536.03	1113.04	488.31	333.13	571.71	465.64	709.01	126.34	3287.31	2697.19	4042.09	2920.3	2430.59	2986.95	11776.1	12036.9	12437.2	2785.69
MW0161303	T3_positive	Benzeneacetonitrile, 4-hydroxy-3-methoxy-alpha-(3-(methylamino)propyl)-alpha-(1-methylethyl)-	Benzene and substituted derivatives	Benzene and substituted derivatives	C16H24N2O2	315.147	276.184	0.5705	[M+K]+	4.44525	3	0.9004	rp	71539-08-7	10016311	-	-	-	10988.8	8318.89	9476.23	4169.13	6435	3238.96	12887.5	14445	14857.2	4258.44	4876.4	3580.74	7555.4	4876.59	7696.47	15503.2	14556.4	15652	9700.71	10179.2	10772.4	5613.88	7742.12	7949.05	6309.07	5799.83	6351.72	103.41	234.64	553.04	7683.17
MEDN0533	T3_positive	Xanthosine	Nucleotides and derivatives	Nucleotides and derivatives	C10H12N4O6	285.082	284.076	1.7238	[M+H]+	3.80258	3	0.8992	rp	146-80-5	64959	HMDB0000299	3408	C01762	7924.95	9085.93	8697.66	17091.4	17480.1	17444.6	8710.35	9533.97	8344.88	23503.3	21217.7	21956.5	16020.4	16715.4	17618.4	6478.12	8046.76	6589.49	18908.4	19316.6	19535.2	2996.03	3558.71	4421.96	3534.66	3833.53	3180.28	4304.12	5041.16	4811.35	10557.3
MW0001939	T3_positive	2-(4-Isopropylphenoxy)propanohydrazide	Benzene and substituted derivatives	Benzene and substituted derivatives	C12H18N2O2	261.099	222.137	0.5705	[M+K]+	4.56975	3	0.8979	rp	667412-84-2	5018791	-	-	-	24129.3	23881.9	25543.9	19053.5	20127.3	14582.1	33916	30285.9	36015.4	11987.6	11903.6	10654.1	17587.6	19808.4	18815.1	35271.9	35363.8	34098.3	26022.4	23325.6	26418.3	19340.3	17750.1	15311.1	18425.2	15943.4	8814.64	1841.76	3811.48	4405.87	19274.5
MEDN1476	T3_positive	Allantoic acid	Organic acids	Organic acids	C4H8N4O4	141.038	176.055	0.5705	[M+H-2H2O]+	7.03619	3	0.8967	rp	99-16-1	203	HMDB0001209	343	C00499	57594.6	53601.8	54649.2	63537.7	66102.7	57301.6	42554.7	42076.5	51376.4	48679.1	50806.8	58617.8	59473.8	61936.8	72441.5	48148.9	47402.7	44515	47411.9	48744.8	49722.3	50550.7	53123.1	55010.3	52782.1	54412.2	54067.7	63002.4	59544.2	62985.1	57412.6
MW0143071	T3_positive	N-Nitrosothiazolidine	Heterocyclic compounds	Heterocyclic compounds	C3H6N2OS	156.98	118.02	0.9664	[M+K]+	4.79125	3	0.8935	rp	73870-33-4	52687	-	-	-	85091.7	122695	35469.6	181987	157820	169203	167439	65928.7	258369	164572	139414	146055	79567.3	145292	95879	90070.9	100651	142590	61338.5	60365	40750.6	69982.2	27288.6	48795.7	100155	79349.2	97352	15809.2	23780.2	12359.6	110184
MW0140030	T3_positive	(-)-Caaverine	Alkaloids	Aporphine alkaloids	C17H17NO2	285.151	267.126	5.257	[M+NH4]+	4.82225	3	0.8929	rp	6899-64-5	23335	-	-	C09368	172.14	30.9	33.37	6.72	52.97	18.54	60.32	38.86	79.62	15.07	81.35	41.64	58.04	96.83	117.84	111.26	191	185.55	36.1	61.29	31.79	604.32	333.85	560.33	362.34	443.55	915.83	4979.66	4988.26	5269.78	612.91
MEDP1231	T3_positive	Folic acid	Others	Vitamin	C19H19N7O6	474.172	441.14	2.3066	[M+H]+	2.89225	3	0.8926	rp	59-30-3	135398658	HMDB0000121	-	C00504	9718.57	14907.8	14109	11347.6	5531.86	3427.05	8464.06	8195.38	9140.96	8232.74	6575.53	5504.82	5232.02	4287.23	4704.96	9005.11	10577	8801.42	9312.79	9064.17	9384.48	10265	11118.9	9397.76	18731.2	21681.2	18202.3	19669	16593.1	16607.4	10997.1
MW0117647	T3_positive	2-(4-(tert-butyl)phenyl)-1H-benzo[d]imidazole	Benzene and substituted derivatives	Benzene and substituted derivatives	C17H18N2	289.106	250.147	5.8215	[M+K]+	5.0035	3	0.8893	rp	49671-76-3 | 4529-96-8	899323	-	-	-	45.72	367.42	98.45	1458.69	1161.85	1597.27	775.81	288.39	208.16	320.82	257.7	65.24	595.74	1339.86	578.99	520.74	373.42	301.09	500.5	92.26	671.63	594.31	355.69	807.47	1676.44	2576.52	2146.19	14394	11644.2	11030.1	1015.32
MW0006405	T3_positive	Bopindolol	Benzene and substituted derivatives	Benzene and substituted derivatives	C23H28N2O3	419.169	380.21	4.7561	[M+K]+	5.01775	3	0.8891	rp	69010-88-4	44112	HMDB0015696	-	-	16261.6	10219.1	13110.2	27818.8	30830.4	31737.2	9897.92	4752.05	7101.74	8589.91	8542.75	2418.18	25285	28556.3	23084.7	18487.4	24479.6	17843.6	11311.2	3160.02	6952.32	14027.8	11412.7	21965.5	1162.75	3434.4	2805.84	15742.9	12018.2	12073.5	16834.1
MW0160225	T3_positive	(2R)-2-[[4-[(2-amino-5-methyl-4-oxo-1,6,7,8-tetrahydropteridin-6-yl)methylamino]benzoyl]amino]pentanedioic acid	Others	Others	C20H25N7O6	460.201	459.187	0.808	[M+H]+	5.15757	3	0.8863	rp	134-35-0	439234	HMDB0001396	6215	C00440	43090.8	43943.5	41835.5	37685.7	42903.7	38900.5	28934.8	34940.9	26255.7	64380.4	73106.9	70868.6	46108.7	35117.2	41607.5	23637.2	25293	27307.8	33272.7	34471.6	41082.5	2711.14	3157.5	7161.7	4220.44	6594.74	5394.83	17988	12036.5	14979.5	34769.4
MW0113183	T3_positive	Tetrahydromethanopterin	Organic acids	Organic acids	C30H45N6O16P	799.263	776.263	7.5909	[M+Na]+	5.19576	3	0.8856	rp	92481-94-2	135398665	HMDB0060403	-	C01217	4920.54	4676.52	4705.46	703.08	912.28	775.8	2749.25	562.65	281.79	266.79	139.65	730.89	236	1763.64	147.28	17539.7	8899.52	11067	703.48	1140.85	1179.33	9986.38	15476.8	9340.94	11720	14287.4	12863.2	2029.2	67.94	352.81	2180.65
MEDL02308	T3_positive	Nicotinic acid adenine dinucleotide	Nucleotides and derivatives	Nucleotides and derivatives	C21H27N6O15P2+	664.115	665.101	1.1262	[M+H]+	4.79762	3	0.8855	rp	6450-77-7	165491	HMDB0001179	4234	C00857	51729.8	51676.2	49654.8	35199.1	41528.8	41333.3	72447.9	73525.5	66296.2	110176	96848.9	105576	47173.3	45825.3	50757.1	40022.7	50018.4	55838.8	59269.5	59351.8	55830.7	31113	12823.2	15800.7	4413.99	17080	14689.8	25713.8	22638.2	25332.5	54187
MW0004567	T3_positive	4-[Bis(4-aminophenyl)methyl]phenol	Benzene and substituted derivatives	Benzene and substituted derivatives	C19H18N2O	329.111	290.142	0.5705	[M+K]+	5.21675	3	0.8852	rp	110146-05-9	11833145	-	-	-	11127.8	10661.6	12845.9	11883.9	12966.8	9310.01	5049.57	5236.26	7530.38	9288.94	8804.38	10216.2	8194.67	7854.98	14025.9	3186.93	5741.74	6622.76	8370.39	8810.37	8948.36	8467.51	8235.05	8769.32	9879.51	11442.9	9114.9	13313.3	12773.7	14369.4	5978.94
MEDP1796	T3_positive	Perillyl alcohol	Terpenoids	Monoterpenoids	C10H16O	135.115	152.12	3.9979	[M+H-H2O]+	5.01804	3	0.884	rp	536-59-4	10819	HMDB0003634	6969	C02452	51052.1	48642.2	51578.8	68056.9	40710.2	40894.8	49614.4	49325.9	52574.2	55674.6	47576.8	53495.7	35484.1	40821.3	35294.7	87103.9	85758.6	88600	24925.4	25774.5	24422	71726.3	73297.4	70151.6	52486.7	78526.8	76870.2	47366.2	44737.3	46896.7	52063.2
MEDP1359	T3_positive	Asterina 330	Amino acids and derivatives	Amino acids and derivatives	C12H20N2O6	311.126	288.132	3.3435	[M+Na]+	5.34125	3	0.8828	rp	84563-31-5	13194807	-	-	-	74528	70533.2	70140.2	83909.8	65404.1	88853.9	108326	146250	111399	80706.2	83921.1	82567.4	97104.9	89367.2	90415.9	90587.1	93524.6	90474.1	67610.9	74043.1	73360.5	68370.6	64394.7	64192.4	90604	90992.8	92058.7	97249.6	98344.8	104359	85326.3
MW0011168	T3_positive	(3b,9R)-5-Megastigmene-3,9-diol 9-[apiosyl-(1->6)-glucoside]	FA	Others	C24H42O11	507.279	506.273	5.2771	[M+H]+	5.35762	3	0.8825	rp	347852-04-4	20979920	HMDB0038327	-	-	2677.01	885.49	613.74	52866.1	51809.7	53458.8	3394.99	3205.21	4298.32	15556.3	14858.9	16065.1	43990.2	41666.9	43093.8	4504.82	3163.75	1272.95	6625.81	16024.1	16846.5	541.49	2078.12	2669.42	2627.69	205.21	1775.65	3049.88	3385.38	103.47	14233.2
MW0114566	T3_positive	Gomphrenin II	Benzene and substituted derivatives	Benzene and substituted derivatives	C33H32N2O15	735.151	696.18	0.8279	[M+K]+	5.35979	3	0.8825	rp	143022-02-0	131752748	HMDB0039898	-	-	23613.1	24803.9	25994	9811.65	4459.41	11943.9	31709.6	20823.2	25648.2	10672.3	11824.5	10400.5	10800.4	12450.2	4919.05	27864	38669.5	39835	12979.4	8759.58	9851.62	28289.2	37998.4	28658.4	4813.12	5749.1	757.21	779	3605.56	234.68	25483.3
MW0154353	T3_positive	Nemertelline	Alcohol and amines	Amines	C20H14N4	311.132	310.122	2.1252	[M+H]+	5.38375	3	0.882	rp	59697-14-2	3042423	-	-	C17016	19886.3	9275.51	10123.1	10727.4	6009.9	13210.2	8210.21	7637.28	9463.85	17135.2	17537.1	21546.6	12121.4	11698.4	11554.8	5744.61	6106.97	7345.62	13994.7	14146.3	14144.1	24430.3	16526.8	16564.5	9773.36	35397.7	32318	37159.9	32731.1	32510.5	12798.3
MEDL02621	T3_positive	(R)-Higenamine	Alkaloids	Isoquinoline alkaloids	C16H17NO3	289.153	271.121	4.8562	[M+NH4]+	5.39125	3	0.8819	rp	106032-53-5	114840	HMDB0033103	-	C06346	2060.54	5094.76	4350.55	6048.65	6836.25	6169.85	5002.4	5056.54	3863.96	2458.43	5033.67	3206.72	5866.53	5821.52	9631.27	3553.67	6224.75	1238.77	5704.06	6530.73	6804.57	182.76	3394.61	6170.74	20970.9	15014.5	3979.86	5544.38	2892.21	3072.92	4601.48
MW0105152	T3_positive	4-(Dimethylamino)phenylalanine	Amino acids and derivatives	Amino acids and derivatives	C11H16N2O2	209.134	208.121	6.998	[M+H]+	5.4445	3	0.8808	rp	7284-42-6 | 84796-32-7	238128	-	-	-	11394.6	10521.5	9890.06	1166.38	1479	811.17	19745.5	13288	13261.2	2574.84	5187.64	5748.64	3873.67	2703.34	7633.25	8929.45	5742.21	4021.07	5139.08	6351.9	1755.35	48239.1	41462.2	45648	8978.76	9049.76	9153.33	12555.6	14867.3	15475.4	17321.3
MEDP0652	T3_positive	Methyl cinnamate	Benzene and substituted derivatives	Benzene and substituted derivatives	C10H10O2	163.073	162.068	5.6603	[M+H]+	5.85863	3	0.8803	rp	103-26-4 | 1754-62-7	637520	HMDB0033833	66385	C06358	1186.86	1642.15	1980.32	3707.68	1071.64	588.47	5344.84	5149.39	4145.71	502.24	920.05	195.68	508.97	460.32	205.56	6560.99	5026.61	7520.25	2610.38	2568.84	2482.98	1372.38	1810.64	1788.89	21891.5	18728.5	18091.5	15814.2	16374.3	16260	7931.96
MW0000939	T3_positive	3-Nitro-4-piperidino-benzophenone	Benzene and substituted derivatives	Benzene and substituted derivatives	C18H18N2O3	328.174	310.132	5.2169	[M+NH4]+	5.64375	3	0.8771	rp	56106-97-9	626066	-	-	-	16937.5	17877.3	16871.1	1682.63	1245.32	851.85	2442.56	2649.41	1167.74	91.63	45.28	104.51	515.68	845.72	391.29	2917.58	4799.35	3568.56	102.07	184.8	284.75	25661.2	23959.4	25390.3	3826.56	4140.3	3450.86	7548.34	3535.18	3851.61	7765.16
MEDL02585	T3_positive	Veranisatin B	Terpenoids	Sesquiterpenoids	C16H20O9	395.071	356.111	4.0005	[M+K]+	5.669	3	0.8766	rp	153445-93-3	127871	HMDB0040664	-	-	7676.08	12086.2	13124.1	10583	10683.5	9620.38	9108.93	11160.6	9122	7642.98	7155.33	6283.26	6780.99	7750.02	5966.9	11856.5	11931	12302.4	10691.2	8584.81	9809.69	3088.2	6549.53	4572.26	7557.46	8040.68	7707.77	6626.53	5689.42	6790.08	7985.97
MEDP2269	T3_positive	Arachidonic-p-nitroaniline	Benzene and substituted derivatives	Benzene and substituted derivatives	C26H36N2O3	442.315	424.273	4.9162	[M+NH4]+	5.67274	3	0.8765	rp	119520-58-0	35020716	-	-	-	4051.24	3252.5	3936.06	4913.25	5963.42	5405.67	3114.66	3119.98	3810.12	3444.54	2661.03	2332.26	4701.93	7285	8388.34	6041.92	6052.75	6010.36	3480.64	4519.72	4465.09	7642.21	4743.9	6447.25	6071.01	6066.48	6808.12	530.94	1042.58	409.46	4969.19
MEDP1180	T3_positive	1-Myristoyl-sn-glycero-3-phosphocholine	Lipids	LPC	C22H46NO7P	468.307	467.301	6.483	[M+H]+	3.2427	3	0.8752	rp	20559-16-4	460604	HMDB0010379	-	-	37439.3	31768.2	31616.8	25030.3	23924.9	29945.9	86883.6	95533.4	89204.1	44514.9	40466	53823.2	73933.7	40002.5	38472.7	40661.8	57464.8	44830	36357.4	63871.3	38388.3	15034.1	12386.1	12250.6	12664.1	11875.5	3718.74	20695.7	13928.4	7003.5	37500
MEDP0650	T3_positive	4,4'-Methylenedianiline	Alkaloids	Alkaloids	C13H14N2	199.131	198.116	3.3832	[M+H]+	5.75375	3	0.875	rp	101-77-9	7577	HMDB0041808	-	C14288	10589.5	17917.4	10591.5	22832.9	21318.1	19035.7	4032.38	2757.19	3139.3	2766.18	2406.86	2014.52	7749.39	8996.71	8975.15	10264.1	12638.7	13059.6	3684.84	5341.85	5644.9	14598.8	6979.35	10575	16927.7	16864.3	17153.2	20497	17712.2	18322.2	11518.9
MW0125474	T3_positive	N-propan-2-ylphenothiazine-10-carboxamide	Alcohol and amines	Amines	C16H16N2OS	323.054	284.098	3.044	[M+K]+	5.83475	3	0.8735	rp	81225-58-3	704259	-	-	-	514.17	3660.99	4184.1	14298.5	16471.6	15726.4	1499.14	1226.22	2101.54	37836.6	47427	37026.5	17423.6	14121.8	21268.2	1780.59	654.94	1908.61	14562.3	17096	13640.1	528.06	2673.55	662.31	7920.4	8419.27	9098.08	5540.49	13716.1	12467.5	8870.73
MEDL01000	T3_positive	Octopamine	Alcohol and amines	Polyamines	C8H11NO2	136.074	153.079	1.1054	[M+H-H2O]+	7.51249	3	0.8723	rp	104-14-3	4581	HMDB0004825	61	-	92638.8	140590	137212	69494.3	95488.1	82226.4	68410.1	51869.9	69471.4	27199	95146.9	102842	73565.6	62850	77303.9	51026.6	60804.1	46453.9	53154.8	46460.9	53547.9	1640.59	72.69	2696.49	89.99	58.15	1753.64	36.35	15490.9	189.28	58070.7
MW0125477	T3_positive	N-(quinolin-8-yl)thiophene-2-sulfonamide	Alcohol and amines	Amines	C13H10N2O2S2	328.981	290.018	0.8478	[M+K]+	5.9225	3	0.8718	rp	270584-99-1	830459	-	-	-	21325	10644	18391.5	14594.8	9738.35	9310.27	44909.4	51423.5	46332	19587.2	21786.4	15780.4	20580.1	12557.2	11337.4	35253.9	31094.9	37986.6	14300.4	3937.61	16181	3470.05	431.16	203.07	5409.47	3659.35	1899.64	1874.27	209.92	413.86	4851.01
MEDN0846	T3_positive	Lumichrome	Alkaloids	Alkaloids	C12H10N4O2	243.086	242.08	4.8363	[M+H]+	6.05546	3	0.8714	rp	1086-80-2	5326566	-	-	C01727	4888.1	3845.44	4469.57	3534.52	4026.79	6577.32	13580.4	6776.69	5781.18	5571.7	6222.79	6272.24	3527.24	3976.32	5947.53	7321.98	6400.62	5757.57	1272.18	3034.21	2634.55	2323.84	3247.83	2356.8	849.64	1577.53	1323.74	2022.92	1706.64	3142.59	6270.04
MEDP1332	T3_positive	LPC(20:3/0:0)	Lipids	LPC	C28H52NO7P	529.351	545.348	6.7012	[M+H-H2O]+	2.21386	3	0.8708	rp	1199257-41-4	53480467	HMDB0010393	-	-	15622.2	15508.9	15327.5	41447.2	32432.3	35952.7	18764.3	16459.7	17360.4	22088	25333.8	27629.6	44636.3	39636.7	42415.5	32737.5	38235.6	39744	32503.5	37973.6	32799.4	13651.9	12097.3	16005.7	21785.9	20020.4	19800.2	15698.5	10221.6	13235.2	24235.1
MEDN1029	T3_positive	Glycyl-L-phenylalanine	Amino acids and derivatives	Amino acids and derivatives	C11H14N2O3	223.106	222.1	2.1453	[M+H]+	5.83444	3	0.8696	rp	3321-03-7	92953	HMDB0028848	23966	-	5677.36	3581.56	4499.07	4444.86	5613.09	6434.55	13560.7	13885.3	14153.2	4451.91	5372.43	4942.54	7596.19	7509.34	5434.52	11228.4	11440.2	8505.46	4789.93	5011.83	5413.03	895.32	311.71	1320.84	724.73	758.27	457.31	1124.13	2027.77	1374.45	5812.34
MEDP1685	T3_positive	Phytosphingosine	Lipids	Sphingolipids	C18H39NO3	318.3	317.293	5.7006	[M+H]+	0.759535	3	0.8694	rp	554-62-1	122121	HMDB0004610	7066	C12144	828025	857244	826927	765166	770282	675862	636312	627949	685446	753980	736309	505810	552324	550102	570462	623191	531714	552878	588102	590346	585874	413923	458496	447388	515689	546227	550663	577343	484691	546586	880139
MW0010431	T3_positive	(-)-Hydroxymatairesinol	Lignans and Coumarins	Lignans	C20H22O7	375.142	374.137	4.8363	[M+H]+	6.117	3	0.8682	rp	81623-30-5	11057830	-	-	-	7144.2	5672.2	5722.28	2203.31	2357.16	3189.37	3376.97	2998.28	4063.59	4367.59	5653.83	4839.39	2814.73	3005.46	2017.72	1851.43	5585.77	3001.93	3815.89	3901.73	3238.56	2567.13	2765.87	4029.45	16255.9	15885.7	12296.9	3798.88	3085.4	7111.33	6925.65
MEDP0101	T3_positive	4-Hydroxycinnamic acid	Phenolic acids	Phenolic acids	C9H8O3	147.042	164.047	2.9445	[M+H-H2O]+	0.891825	3	0.8682	rp	501-98-4	637542	HMDB0002035	6450	C00811	37403.8	39613.1	38144.9	43165.6	41794.4	45920.5	78422.6	81351.7	76253.2	56668.2	54145.8	53590.5	56358.6	57053.2	63162.8	81606.1	73707.4	83602.7	40132.3	42126.9	43669.3	49004.2	44656.3	46404.4	18948.2	13051.4	19440	21486.1	20890.9	20275.8	47011
MEDN0234	T3_positive	Globotriose	Others	Saccharides	C18H32O16	522.201	504.169	1.0522	[M+NH4]+	0.429877	3	0.8675	rp	1109-28-0 | 33404-34-1 | 66580-68-5	871	HMDB0001262	-	C00420	5505.85	6736.49	7625.46	11645.8	10123.1	11978.4	15605.3	15346.1	12283.3	6685.42	7815.46	7366.95	11003.8	8240.85	8182.73	17500.2	12627	15245.8	11023.4	9220.58	15377.7	10771	6254.07	9766.11	5451.73	6185.84	5673.35	8833.11	5326.02	6492.62	8842.89
MEDP0688	T3_positive	Benzophenone	Others	Aldehyde compounds	C13H10O	183.083	182.073	1.1054	[M+H]+	2.28435	3	0.8667	rp	119-61-9	3102	HMDB0032049	-	C06354	29091.3	18467	1966.19	4456.77	22158.6	18145.7	3661.6	19276.2	2358.7	28286	41912.5	8917.04	17828	3034.91	20641.8	4983.37	1927.33	23101	19151.1	14976	2035.89	7817.7	23665.2	8585.54	14996.8	15063.6	17828	16541.8	12481.9	15710.8	21759
MEDL02193	T3_positive	Methyl 4-hydroxycinnamate	Others	Lactones	C10H10O3	179.069	178.063	1.6601	[M+H]+	4.69381	3	0.8663	rp	19367-38-5 | 3943-97-3	5319562	HMDB0131168	-	-	22456.2	22697	23098.4	22102	21175.8	21509.6	14327.3	15959.4	14520.9	10427.3	9962.49	10417.6	23274.9	20352.2	21610	15801.5	15095.1	16400	17000.4	17977.3	17050.4	30090.8	30826.4	34257	22990	23600.1	21197.3	31168.1	30184	37118.4	21657.5
MEDP0603	T3_positive	4-Isopropylbenzaldehyde	Others	Aldehyde compounds	C10H12O	149.095	148.089	4.618	[M+H]+	4.00983	3	0.864	rp	122-03-2	326	HMDB0002214	-	C06577	17973	17211.9	16844	35567.8	35390.6	32875.1	8995.92	9747.87	9447.43	41905.4	44412.4	40895.3	33116.7	35613.7	36325.6	20308.6	12187.4	21106.1	35851.3	34959.7	33295.6	18203.1	16892	17049.1	4198.55	6558.25	6524.65	5443.25	6155.65	4985.47	38988.6
MEDP1271	T3_positive	Bis(2-ethylhexyl) phthalate	Phenolic acids	Phenolic acids	C24H38O4	391.282	390.277	7.571	[M+H]+	0.732756	3	0.8634	rp	117-81-7 | 15495-94-0 | 8033-53-2 | 50885-87-5 | 82208-43-3	8343	-	263643	C03690	6209.81	11693.8	12144.9	8721.94	1951.21	1939.89	10692.3	5143.64	10404.4	4542.86	2377.86	1178.43	1857.2	3299.77	1915.79	7959.88	4164.75	7576.27	6959.49	2923.56	2715.4	5956.31	4042.08	4475.66	6845.36	7540.73	3125.27	6012.63	6374.43	11887.8	4517.34
MEDP0295	T3_positive	4-Acetamidobutanoic acid	Organic acids	Organic acids	C6H11NO3	146.079	145.074	1.4999	[M+H]+	4.69753	3	0.8623	rp	3025-96-5	18189	HMDB0003681	-	C02946	3665.77	5881.27	3363.06	1350.24	1878.14	474.6	1380.65	1446.62	1772.71	57.15	136.23	234.32	529.47	421.18	2787.73	2047.03	1967.64	2730.24	172.15	253.12	61.74	2896.47	2873.84	2862.07	2774.62	3084.02	2911	775.41	733.91	607.35	3355.68
MEDL00101	T3_positive	Sphinganine	SL	SPH	C18H39NO2	302.304	301.298	6.1248	[M+H]+	1.67898	3	0.8605	rp	764-22-7	91486	HMDB0000269	-	C00836	74574.5	67782.3	74588.9	74803.2	75052.3	72036.7	65700.9	63998.7	65609.4	65151.1	67198.7	56721	58912.2	58313.8	67435.3	51549.4	49956.1	49836.5	51518.6	56629	51664.3	41513.8	45236.9	39811.1	43418.9	50984.6	55530	40039.6	46465.3	44539.1	119462
MEDP1836	T3_positive	Nootkatone	Terpenoids	Sesquiterpenoids	C15H22O	201.163	218.167	7.4134	[M+H-H2O]+	1.38196	3	0.8605	rp	4674-50-4 | 28834-25-5	1268142	-	-	C17914	884208	950168	977871	2.4159e+06	2.51171e+06	2.57485e+06	82282.4	55985.8	49636.9	1.93168e+06	2.0167e+06	2.02962e+06	2.77949e+06	2.40211e+06	2.85209e+06	768193	842022	668194	2.20368e+06	2.09847e+06	2.04414e+06	244232	262595	276166	557.01	7326.58	7134.54	106.59	1.19241e+06	8827.75	2.09416e+06
MEDP1660	T3_positive	Bis(2-ethylhexyl) adipate	Others	Lactones	C22H42O4	371.314	370.308	7.6307	[M+H]+	5.83786	3	0.8593	rp	103-23-1	7641	HMDB0040270	-	C14240	9528.1	14206.3	16637	13785.5	13209.6	8367.41	16275.3	10189.5	15216.5	16206.6	9084.57	21331.2	12205.5	8228.47	8454.39	14109.4	17520.2	16106.2	13911.3	11015	12819.2	10745.3	10051.8	8026.21	12091.8	11412.2	11072.5	11567	11804.8	12480.2	11080.1
MW0117181	T3_positive	1-Methylbenzoimidazol-5-amine	Benzene and substituted derivatives	Benzene and substituted derivatives	C8H9N3	186.042	147.08	0.5705	[M+K]+	6.61825	3	0.8591	rp	10394-38-4	315499	-	-	-	28222	26532.1	24818.1	29686.5	29749.7	29968	23138.6	20623.4	23626.3	22814.3	22177.5	25576.5	26429	25686.3	29938.3	24129.8	22023.9	23373.7	21940.1	25444.1	23154.3	26873.5	26384.4	24988.4	24050.3	25135.3	23121.7	30679.3	32399.5	24583.2	26859.7
MW0118898	T3_positive	4,6-Dihydroxy-2-mercaptopyrimidine	Organic acids	Organic acids	C4H4N2O2S	145.016	143.999	0.5705	[M+H]+	6.62975	3	0.8589	rp	956086-95-6 | 5658-01-5	1268265	-	-	-	129100	124594	121935	145904	140065	134124	110207	106485	106988	113472	116240	114725	126465	130186	144763	107002	104426	104442	112414	119088	106267	126594	124353	130218	125305	131343	127527	150968	152522	143827	124767
MEDP0290	T3_positive	Sinapic acid	Phenolic acids	Phenolic acids	C11H12O5	225.075	224.069	3.3237	[M+H]+	1.5132	3	0.8588	rp	7362-37-0	637775	HMDB0032616	-	C00482	159081	160135	178731	82237.7	74939.2	75976.4	95584.1	96184.2	93774.5	19143.2	18651.2	17568.5	79803	85304.9	87278.8	134898	141278	147524	144998	138399	139432	291342	290848	299772	19414.4	15538.1	20796.3	75438.7	72381.2	73123	122562
MW0111434	T3_positive	1-(4-Hydroxy-2,6,6-trimethyl-1-cyclohexen-1-yl)-2-buten-1-one	Others	Ketone compounds	C13H20O2	209.152	208.146	4.8562	[M+H]+	6.675	3	0.8581	rp	35734-61-3	6420999	HMDB0041636	-	-	117928	189418	110749	297842	299793	180557	122905	78834.6	82365.6	137911	136141	143732	159740	168486	166253	146463	92844.6	94513.5	213911	222452	209475	176685	170904	166095	96599.8	101158	104545	259148	277121	248428	207094
MW0148248	T3_positive	Deltonin	Steroids	Steroidal saponins	C45H72O17	885.478	884.477	6.7605	[M+H]+	6.72854	3	0.8572	rp	55659-75-1	441884	HMDB0029311	-	C08894	294953	274954	278029	16418	4201.87	5804.24	445113	405002	423136	2328.76	2386.27	1909.48	2233.67	1100.46	2915.44	413735	457868	426795	1353.51	1755.22	1336.08	565149	390533	348554	170266	161756	153267	93716.1	99221.7	107685	235148
MW0011145	T3_positive	(3b,16a,20R)-3,16,20,22,25-Pentahydroxy-5-cucurbiten-11-one 3-[glucosyl-(1->6)-glucoside]	Others	Ketone compounds	C42H70O16	848.499	830.466	6.9585	[M+NH4]+	6.75941	3	0.8566	rp	178062-94-7	131751716	HMDB0035345	-	-	70716.4	61579.4	109506	83312.7	84704.3	84111.3	45465.1	42912.3	38755.4	40546.5	60258.5	65475.6	106789	101446	76288.9	151293	67447.9	134329	66589.3	76781.3	81441.1	35905.5	10836.8	20352.5	166662	203522	199191	182835	165442	257704	46701.6
MW0005457	T3_positive	2-NP-Amoz	Benzene and substituted derivatives	Benzene and substituted derivatives	C15H18N4O5	373.086	334.128	3.742	[M+K]+	6.7995	3	0.8559	rp	183193-59-1	53393538	-	-	-	2685.02	2003.23	1962.75	23706.9	20972.1	18996.2	1945.7	2357.36	950.01	3005.67	15530.8	17343.6	8567.2	12642.9	10002.5	392.39	2103.03	1152.21	20626.1	30357.7	28744.6	5758.53	727.75	157.65	20345.7	17912.1	20888.9	22757.8	23956.8	23565.9	11947.1
MEDL00388	T3_positive	Cathinone	Alkaloids	Alkaloids	C9H11NO	132.079	149.084	2.3869	[M+H-H2O]+	4.60617	3	0.8556	rp	71031-15-7	62258	HMDB0000583	63533	C08301	119258	122456	123876	43993.7	44654.8	43645.1	46129	47364.3	47652.6	31494.3	31660.9	31042.3	44994.8	44101.1	43617.4	42607.3	46255.3	45913.9	26784.8	26929	25857.3	14650.1	13986.2	15086.6	23169.8	21420.1	21398.9	29539.4	28717.2	29020.7	41539.4
MEDP2122	T3_positive	11-Carbonyl-beta-acetyl-boswellic-acid	Organic acids	Organic acids	C32H48O5	513.356	512.35	7.2551	[M+H]+	2.3966	3	0.8554	rp	67416-61-9	-	HMDB0036672	-	-	9429	9429.92	9095.08	18830.9	23364.5	23223.8	14561.2	15727.4	13724.2	16569.9	16787.1	17942.8	31077.1	23002.9	28199.6	14411.1	15555.1	14192	32287.2	35688.7	45096.7	7505.72	5864.38	7665.06	27119.5	25183.6	25927.3	17762.3	22233.6	27231.9	30148.1
MW0141210	T3_positive	Docetaxal	Alcohol and amines	Alcohols	C45H55NO15	872.355	849.357	5.0767	[M+Na]+	6.8635	3	0.8548	rp	125354-16-7	147895	-	73551	-	55219.7	47952.6	60598.5	782.15	1042.34	1622.85	33186.9	24433.5	22097.4	4893.27	269.14	3546.76	5260.61	3278.96	1599.35	33748.8	48637.2	26344.1	466.95	226.7	1071.65	101781	126864	90559.5	46137	37690.6	33185.8	580.35	430.46	1998.36	33091.7
MW0147058	T3_positive	Cannabisin-b	Lignans and Coumarins	Lignans	C34H32N2O8	597.218	596.216	1.7438	[M+H]+	6.93335	3	0.8535	rp	144506-17-2	71448963	-	-	C17906	1249.29	1566.05	1722.22	667.02	1954.74	884.6	3263.9	2378.19	4149	2037.28	1735	818.14	686.03	597.89	420.9	3896.54	4140.65	2073.32	4339.11	3123.49	5795.33	2767.77	2814.84	1025.03	6035.34	7439.41	5877.99	2945.2	2214.16	2156.42	3362.59
MEDN0400	T3_positive	gamma-Linolenic Acid	Lipids	Free fatty acids	C18H30O2	279.23	278.225	6.879	[M+H]+	6.10363	3	0.8533	rp	506-26-3	5280933	HMDB0003073	386	C06426	13123	9694.96	11445.4	2906.29	2117.42	2794.04	3663.64	2544.19	1820.97	4039.06	4254.19	3708.92	3247.17	2642.36	2262.15	5245.56	5735.3	5806.83	7563.96	6428.11	6158.32	5188.41	5388.06	5841.25	7501.83	6585.29	7857.78	14057.5	17342.4	14607	5991.23
MEDL01892	T3_positive	3-Hydroxybenzoic acid	Benzene and substituted derivatives	Benzene and substituted derivatives	C7H6O3	139.037	138.032	1.8448	[M+H]+	3.87019	3	0.8527	rp	99-06-9	7420	HMDB0002466	6690	C00587	61135	113314	56971.2	10832.6	16132.3	10445.3	50655.2	50247.5	57014.5	4696.77	4489.53	10392.6	7510.16	9118.23	16812	76675.2	69209	70137.4	6179.96	5720.19	5585.9	81327.1	78336.6	85402.6	18726.5	12891.6	12012.5	3372.91	3856.4	2242.32	35888.1
MW0123724	T3_positive	Diosmetin	Flavonoids	Flavones	C16H12O6	301.07	300.063	4.598	[M+H]+	1.70729	3	0.8522	rp	520-34-3	5281612	HMDB0029676	-	C10038	17773.7	17240.5	17336.6	17621	13968.5	15890.5	18647	21833.7	22134.2	16578.8	19604	18458.5	16916.7	16049.1	16419.8	21347.1	19419.5	20519.8	15982.3	17523.1	17897.3	29526.1	24375.5	24901.8	31359.8	28506.8	30648.8	20182.5	22964.5	27369.7	22344.2
MEDL02311	T3_positive	Moschamine	Alkaloids	Plumerane	C20H20N2O4	391.1	352.142	3.9208	[M+K]+	20.7022	3	0.8514	rp	68573-23-9	5969616	HMDB0032759	-	-	18979	20858.8	16281	12274	8583.72	14140.5	10972.8	11801.9	13222.2	21577.1	16059.4	17306.8	10384.5	4666.22	11406.2	10094.8	11388.7	11241.4	15347	13956.8	15015.4	8375.79	6990.53	7536.54	13308.4	14865.4	14410	4942.32	4329.91	1520.68	9595.97
MEDL01846	T3_positive	Dihydroferulic acid	Organic acids	Organic acids	C10H12O4	197.08	196.074	1.6639	[M+H]+	1.3795	3	0.8503	rp	1135-23-5	14340	HMDB0062121	-	-	69558.4	66366.1	71542.1	57990.2	59643.1	62841.5	42898.8	46503.9	40060.2	31960.8	28817.5	29045.6	58655.4	56993.7	66122.7	45079.3	42193.2	47004.7	45331.6	43714.1	47255.6	87524.5	100532	95356.2	69421.8	66105.1	60087.8	89348.2	77996.9	90607.8	64900.6
MW0003649	T3_positive	3,4-Dimethylbenzoic acid	Phenolic acids	Phenolic acids	C9H10O2	133.063	150.068	6.5422	[M+H-H2O]+	3.80712	3	0.8502	rp	619-04-5	12073	HMDB0002237	6565	-	507.52	345.12	244.17	488.96	718.28	672.13	301.08	386.95	411.16	751.57	527.64	503.42	417.42	393.67	625.06	192.91	268.21	499.62	1044.38	1372.5	772.33	206.66	181.06	321.23	461.92	466.57	474.25	14737.8	13774	17029.6	2378.12
MW0141129	T3_positive	Sodium (2R)-2,3-bis(hexadecanoyloxy)propyl 2-(3-carboxypropanamido)ethyl phosphate	GP	PE	C41H77NNaO11P	836.507	813.513	6.9585	[M+Na]+	7.13899	3	0.8499	rp	186800-61-3	46907844	-	263479	-	3311.43	3050.38	6038.5	8099.97	17220.5	18025.7	16902.2	23119.8	22905.2	16350.7	12632.8	17641.6	14210.2	9637.4	10816.8	17943	18168.9	16019.2	32066.6	27215.2	25528.7	4763.21	4487.68	3518.23	10192.1	7910.06	9681.59	19676.8	16663.1	22633.5	19964.4
MW0114039	T3_positive	Carbomycin	Heterocyclic compounds	Heterocyclic compounds	C42H67NO16	859.481	841.446	6.7012	[M+NH4]+	7.14788	3	0.8497	rp	4564-87-8	5287879	-	85097	-	843.78	1252.91	2196.18	361.19	930.04	391.97	693.72	1255.64	964.76	875.36	988.2	470.72	364.89	299.13	427.31	1851.25	2320.83	1513.94	1290.48	605.51	126.04	1480.01	3989.05	218.88	17862.3	15758.8	16081.3	11570.4	11285.5	11509	10284.9
MW0000279	T3_positive	Harringtonine	Alkaloids	Isoquinoline alkaloids	C28H37NO9	570.211	531.247	2.9148	[M+K]+	4.31056	3	0.8489	rp	26833-85-2 | 25302-09-4	276389	-	-	-	627.91	322.74	361.87	280.28	385.36	183.52	610.89	925.58	453.35	118.22	116.92	428.71	162.62	90.74	59.94	754.73	107.95	602.15	41.16	521.94	65.86	995.51	1279.03	5212.91	144.12	189.63	82.05	7429.93	8398.35	8594.86	884.23
MW0137208	T3_positive	8-Hydroxy-7-methoxycoumarin	Lignans and Coumarins	Coumarins	C10H8O4	193.048	192.042	7.6705	[M+H]+	3.9804	3	0.8476	rp	19492-03-6	146487	HMDB0030692	-	-	38107.6	42496.7	39107.3	31387.1	30107.5	30892.9	16505.7	17607.7	18978.4	7051.23	8273.54	7776.99	14043	15549.2	13993.9	16878.9	20013	20723.9	12746	13670.5	12422.6	8459.87	8296.58	7610.52	25032.5	25007.4	23968	35214.4	37895.8	38032.7	23205.5
MEDN1026	T3_positive	Biosone	Terpenoids	Triterpene	C30H46O4	471.353	470.34	3.2641	[M+H]+	11.0553	3	0.8461	rp	471-53-4	18526330	HMDB0011628	-	C02283	32263.4	29975.6	33887.4	27740.6	28504.9	29810.6	31741.6	34671.9	31426.1	38652	33579.5	31410.3	33604.4	30102.5	29255.8	30093.1	27931.7	28199.6	37066.6	30932.6	31360	27208.2	23639	29191.3	24912.8	31571.8	28143.7	29908.1	30966	30257	22410.8
MW0124805	T3_positive	N-(3-(9H-carbazol-9-yl)-2-hydroxypropyl)-N-(furan-2-ylmethyl)methanesulfonamide	Alcohol and amines	Amines	C21H22N2O4S	437.101	398.13	1.1657	[M+K]+	7.43	3	0.8448	rp	309928-48-1	2888648	-	-	-	1040.8	1000.42	53.57	6677.07	11399.4	5268.33	1556.69	1320.53	1642.81	664.95	1428.83	1632.29	6813.96	7071.54	5534.09	1253.49	1518.55	1212.77	2741.08	3107.83	4986.43	1318.29	1880	1264.52	5232.44	3350.47	7699.8	3538.98	2384.65	3515.99	2726.1
MEDL02331	T3_positive	3,4-Dimethoxycinnamic acid	Phenolic acids	Phenolic acids	C11H12O4	417.155	208.074	4.8963	[2M+H]+	4.63593	3	0.8448	rp	14737-89-4	717531	HMDB0034315	-	-	22308.1	20959.5	22487.2	9678.27	6421.54	11608.1	2285.02	4663.17	1046.18	1488.5	233.5	1180.37	1911.57	8571.08	4835.86	17259.6	15501.3	18013.2	890.11	1315.81	958.72	38104.8	41124.9	35041.6	13304.1	6657.5	13108.1	58944.2	59659.3	52418.7	24193.6
MEDL02748	T3_positive	Auraptene	Lignans and Coumarins	Coumarins	C19H22O3	321.147	298.157	6.3762	[M+Na]+	4.70547	3	0.8428	rp	495-02-3	1550607	HMDB0034054	-	-	157.59	389.33	546.17	1089.37	913.58	726.88	415.93	461.47	442.95	329.26	64.15	408.13	515.04	766.1	652.29	789.73	485.11	633.98	155.07	184.11	253.45	646.39	492.49	854.56	4727.8	4033.07	4722.48	11435.5	11544.4	11376	4458.52
MW0152003	T3_positive	Kansuinine B	Benzene and substituted derivatives	Benzene and substituted derivatives	C38H42O14	723.267	722.258	4.0202	[M+H]+	7.55457	3	0.8427	rp	57685-46-8	442050	-	-	C09122	5581.75	4595.98	3847.31	19237.5	17211.9	18500.9	3636.88	1324.8	2768.85	951	1879.56	853.3	15237.4	14693.4	21278.4	1642.4	3785.99	3006.08	31213.2	30069.2	26104.4	14483.1	20471.1	12073.7	28295.3	36272.7	26071.4	21494.2	26419.1	25021.2	16389.9
MEDP1077	T3_positive	2'-O-Methyladenosine	Nucleotides and derivatives	Nucleotides and derivatives	C11H15N5O4	348.049	281.112	1.0224	[M-2H+3Na]+	0.0917388	3	0.8412	rp	2140-79-6	102213	HMDB0004326	58235	-	15326.2	10235.1	7067.72	1613.68	1417.76	1615.19	13649.3	9641.17	13345.9	1648.9	1541.96	1333.95	1948.68	1655.33	505.69	3797.49	2669.74	1562.48	1618.51	1090.97	1467.5	8923.26	5855	7454.36	2614.23	230.17	2234.35	740.53	1791.14	328.78	3030.47
MEDP1348	T3_positive	1-(9Z-hexadecenoyl)-sn-glycero-3-phosphocholine	Lipids	LPC	C24H48NO7P	494.322	493.317	6.6021	[M+]+	0.742112	3	0.8389	rp	76790-27-7	24779461	HMDB0010383	-	C04230	42500.2	33741.7	36106.1	45984.3	52710.1	50017.8	50338.8	55053.9	52519.3	43961	41713.9	46879.9	52480.8	59442.9	53224.4	35529.1	41308.1	38834.6	70255.4	79232.9	72341	24224.4	8916.66	14928.9	37005.8	26425.8	34175.9	41228.7	39349.8	38190.9	53941
MW0159545	T3_positive	beta-D-Glucopyranosiduronic acid,5-[3-[(2,2,3,3-tetramethylcyclopropyl)carbonyl]-1H-indol-1-yl]pentyl	Organic acids	Organic acids	C27H37NO8	542.221	503.252	5.207	[M+K]+	7.78403	3	0.8388	rp	1630023-01-6	124518660	-	-	-	26040.8	35119.8	27178.8	58815.6	61085.1	29609.2	3859.99	16042.4	10686.8	36016.5	11497	34305	45181.6	44170.2	49845.2	10342.8	18686.2	4314.01	38154.6	38762.8	33537.6	54467.9	52079.3	48674.8	57951.6	71300.2	105514	4493.04	5231.46	20312.1	32341.9
MEDL02710	T3_positive	Indole-3-acetamide	Alkaloids	Plumerane	C10H10N2O	175.085	174.079	1.4637	[M+H]+	4.64837	3	0.8386	rp	879-37-8	397	HMDB0029739	-	C02693	38735.2	38926.8	37769.3	6629.96	7000.79	6543.27	28663.8	23302.9	21082.6	2985.33	3151.27	1853.32	5364.37	5985.64	7816.14	22396.7	15828.9	16295.7	6382.47	6439.12	6003.62	35116.3	36551.3	35689.3	16991.5	17225.9	16140.1	13181.5	13475.4	13193.8	20988.1
MW0053941	T3_positive	Hoduloside VIII	Steroids	Steroid	C46H76O18	934.53	916.503	7.2126	[M+NH4]+	7.81891	3	0.8382	rp	154971-12-7	131752894	HMDB0040660	-	-	7933.99	7541.96	7396.01	2060.21	1557.49	1772.23	9008.66	6904.91	5768.59	1283.07	1499.75	33.54	2508.92	1822.81	47.31	5986.85	7836.1	7567.38	1682.9	2074.37	1935.17	30678.4	25364.2	28608.2	328.66	251.13	4696.37	81.48	604.9	220.87	12673.6
MEDL01879	T3_positive	Nootkatol	Terpenoids	Sesquiterpenoids	C15H24O	221.189	220.183	6.0439	[M+H]+	0.555561	3	0.838	rp	53643-07-5	182645	HMDB0013688	-	C17915	11470.6	9496.15	11115.9	257020	257103	279311	12995.2	14994.9	13423.8	259084	279428	264285	271731	272621	280545	29414.1	22801.8	21880.7	731581	752800	778736	43222.9	41232.2	63807.5	773762	810545	744890	334171	349322	347779	317573
MEDN0011	T3_positive	L-Glutamic acid	Amino acids and derivatives	Amino acids and derivatives	C5H9NO4	148.063	147.053	0.8187	[M+H]+	6.95657	3	0.8378	rp	56-86-0	33032	HMDB0000148	-	C00025	42856.8	87887	87804.2	102533	117658	52654.2	6214.49	31072.1	36425	64306.6	54312.7	68467.1	78326.2	63313.6	138162	8785.02	16396.9	12133.1	97357.2	78752.3	91198.3	381152	411157	413944	152773	142326	83999.7	307399	370701	396729	61149.9
MEDL00414	T3_positive	D-Arabinose-5-phosphate	Others	Saccharides	C5H11O8P	268.981	230.019	0.6895	[M+K]+	7.886	3	0.8371	rp	13137-52-5	188324	HMDB0011734	-	C01112	29874.7	33826.9	17955.5	93146.8	145964	135704	66159.9	65892.1	31552.5	53994.9	130909	150436	67603	68313.7	67485.9	7695.85	34072.8	35958.9	86508.2	155399	168268	3382.79	4357.64	5806.95	27376	34831.5	23734	31299.6	32032.2	29796.8	40284
MW0124205	T3_positive	Gambogic acid	Organic acids	Organic acids	C38H44O8	629.313	628.304	5.0767	[M+H]+	0.21642	3	0.8363	rp	2752-65-0	9852185	HMDB0034095	-	-	54372.2	53370.7	46357.8	26615.9	17417.8	10735.3	27605.8	45193.8	26065.8	49221.2	22137.7	13702.3	29856.8	21782.5	32189.6	33856.5	46453.4	37771.4	29952.8	73505	30820.9	76722.4	110821	77057	19436.3	18121.3	41709.2	19267.9	46021.6	40393.3	43376.2
MW0138843	T3_positive	Lymecycline	Others	Others	C29H38N4O10	603.258	602.259	6.5921	[M+H]+	7.95943	3	0.8358	rp	992-21-2	54707177	HMDB0014401	-	-	5501.19	4231.56	3514.32	51.67	916.54	1100.56	17408.6	17481.6	22199.6	34.14	102.97	94.14	1508.44	1191.6	1104.79	8773.51	7176.65	9238.93	852.82	228.22	761.69	15496.6	14763	12089.8	428.57	568.39	97.81	58.69	473.16	119.04	3587.4
MW0127092	T3_positive	3-Aminopropyl-cyclohexylmethylphosphinic acid	Organic acids	Organic acids	C10H22NO2P	237.184	219.139	5.2169	[M+NH4]+	7.96	3	0.8358	rp	123691-14-5	130022	-	-	-	9484.93	18663.4	16259.3	161794	163951	159952	4936.87	4460.7	5809.24	71504.7	68030.3	65672.1	70798.8	86784.2	90038	17484.6	9434.14	10342.1	206729	196645	198832	13435.7	13522.6	15418.2	124341	114210	121781	7337.82	8479.28	7953.98	72475.9
MEDP1333	T3_positive	LPC(0:0/20:4)	Lipids	LPC	C28H50NO7P	527.337	543.332	6.7605	[M+H-H2O]+	16.2627	3	0.8328	rp	67341-29-1	52924038	HMDB0061699	-	-	528.12	1308.45	1293.05	6937.1	8211.05	7523.01	1177.99	972.34	754.64	2550.25	4050.13	3034.2	9212.67	10409.6	9980.01	2502.22	5380.14	5623.95	7523.3	7948.04	6604.67	1807.66	1652.58	2038.01	1307.37	1070.62	1627.7	1608.16	2052.8	1908.82	3222.57
MEDP1589	T3_positive	Theonylleucine	Amino acids and derivatives	Amino acids and derivatives	C10H20N2O4	233.152	232.142	6.5224	[M+H]+	8.268	3	0.8307	rp	50299-12-2	7021827	HMDB0029065	-	-	10689.9	2263.47	7311.92	103703	64230.5	84743.8	4876.61	3497.77	2827.45	10755.7	12200.8	7939.97	45423.9	38942.2	51078.3	7005.07	5099.42	4282.73	9444.23	9261.6	7378.5	10313.1	16333	9515.46	15298.5	15229.2	21935.3	23562.4	25504.6	26025.6	20098.1
MEDN1869	T3_positive	N-(4-nitrophenyl)decanamide	Benzene and substituted derivatives	Benzene and substituted derivatives	C16H24N2O3	315.179	292.179	3.543	[M+Na]+	8.26825	3	0.8307	rp	72298-63-6	4124417	-	44914	-	12960.9	12643.2	12704.1	13686.8	15722	20852.4	8651.13	8958.27	9404.54	13455.2	13461.6	12514.6	22999.9	13108.2	21892	30258.1	26703.6	22789.2	6591.67	5746.48	5343.08	18284.2	18277.9	19956.7	30100	28475.6	30074.4	5864.82	6526.53	6956.37	15687.7
MW0013366	T3_positive	28-Glucosylsiaresinolate 3-arabinoside	Others	Lactones	C41H66O13	767.45	766.45	7.9292	[M+H]+	8.27523	3	0.8306	rp	356785-71-2	131752252	HMDB0037909	-	-	7201.71	312.74	711.34	1404.4	1311.64	349.79	1880.12	629.71	385.32	6952.1	244.71	194.52	426.73	354.75	708.22	397.73	77.22	137.89	8607.36	526.57	2732.41	1930.59	24.68	42.74	1186.62	8713.93	18128.8	16033.5	23623.2	27230.9	1301.14
MW0125555	T3_positive	N-[2-(pyridine-4-carbonylamino)ethyl]pyridine-4-carboxamide	Alcohol and amines	Amines	C14H14N4O2	293.115	270.112	3.284	[M+Na]+	8.3105	3	0.83	rp	6631-22-7	243375	-	-	-	18415.2	20216.3	16875.2	22996.6	23512.3	20818.8	17956.9	17123.6	21251	38440.5	41216.6	35451	26394.7	24183.1	25922	14558.4	17932.8	15024.7	23309.9	27882.9	21935.6	17607.6	17332.8	17615	20560.1	17014.3	20344.1	76108.8	83445.7	80055.1	27689.5
MW0009917	T3_positive	Thiosildenafil	Benzene and substituted derivatives	Benzene and substituted derivatives	C22H30N6O3S2	513.16	490.182	5.1769	[M+Na]+	8.32432	3	0.8298	rp	479073-79-5	10228242	-	-	-	189	386.3	996.64	6150	6397.36	4999.9	586.77	1263.6	1289.32	9010.25	7641.34	7778.67	4436.37	6814.72	8836.5	194.46	297.35	855.79	6438.85	4876.18	1442.77	296.59	439.44	377.31	594.31	46.92	744.77	259.55	626.98	177.66	1133.3
MW0053637	T3_positive	Ginsenoyne A linoleate	Others	Lactones	C35H52O3	538.43	520.392	8.4088	[M+NH4]+	8.36728	3	0.8291	rp	155551-20-5	131753066	HMDB0041203	-	-	46926.9	48791.2	43479.3	40270.8	50347.6	46751	40133.2	52224.7	49868.8	53726.2	44353.7	42961.4	48351.9	60634	44278.9	53192.8	62909.2	49579.1	47187.8	44126	44545.5	40863	42347.7	62372.7	49888.9	48282.1	51018.3	40134.6	41973.8	38262.8	24887.1
MW0115910	T3_positive	(3S,4R)-3-Benzyl-1-methylpiperidin-4-amine	Alcohol and amines	Amines	C13H20N2	227.163	204.163	3.6225	[M+Na]+	8.37825	3	0.8289	rp	952480-26-1	28064061	-	-	-	223254	821009	205970	428380	426825	419830	281903	305848	289983	173861	167825	101968	457393	469914	464692	231157	225102	149517	429152	377429	355867	343726	549073	279764	281981	280585	280438	147380	136907	146846	152168
MW0115325	T3_positive	alpha-D-Glucopyranoside, 1,3,4,6-tetra-O-acetyl-beta-D-fructofuranosyl, tetraacetate	Others	Saccharides	C28H38O19	679.191	678.201	0.818	[M+H]+	8.44787	3	0.8277	rp	126-14-7	219904	HMDB0029893	-	-	2727.04	1595.11	7293.27	16148.9	20162.5	7177.39	364.22	3934.02	1698.5	11034.2	8493.91	2068.34	3379.6	5026.45	4034.53	4839.52	4576.11	9960.96	3813.98	11974.7	5847.1	20708.8	4108.47	19894.1	10318.9	12612.4	16171.6	4344.22	10236.3	6028.58	7861.52
MEDP0540	T3_positive	Dihydrobiopterin	Heterocyclic compounds	Pteridines and derivatives	C9H13N5O3	240.108	239.102	1.146	[M+H]+	1.68979	3	0.8267	rp	6779-87-9	135398687	HMDB0000038	-	C02953	18598.3	20268.2	20866.3	32607	39887.2	36325.3	24115.3	26559.8	25338.3	23376.5	19649.7	19605.1	33028.5	33626.8	40123.7	30171.9	30577.7	29495.4	27082	26978.2	27187.1	48912.9	50425	45366.9	29164.1	26550	26879.3	20516.4	20305.5	20107.8	29532
MEDL01843	T3_positive	Matairesinol	Lignans and Coumarins	Lignans	C20H22O6	341.137	358.142	4.7962	[M+H-H2O]+	3.07621	3	0.8254	rp	580-72-3	119205	HMDB0035698	-	C10682	67493.8	62306.8	69464.7	26188	34476.8	29584.5	92334.9	86310.8	87865.7	26831.5	25198	26221.8	26261.3	28564.5	32907.2	63122.7	59533.2	56938.3	28215.2	29993.7	35121	35049.5	36902.3	41503.1	19721.7	20944.9	26341.9	27380.9	7752.14	12517.2	46036.5
MW0130493	T3_positive	2',8-Dihydroxy-3',4',5',7-tetramethoxyflavan	Heterocyclic compounds	Heterocyclic compounds	C19H22O7	385.129	362.137	6.3042	[M+Na]+	8.617	3	0.825	rp	133342-95-7	75072284	HMDB0033905	-	-	15757.1	12520.2	12519.8	6754.62	5465.73	6069.88	9321.85	9041.61	10537.8	11345.8	14863	7767.43	7010.22	7281.31	8084.76	7505.9	8065.12	7377.14	5356.04	5214.24	4612.66	7052.29	7962.07	7631.57	1592.96	2123.07	2213.5	4620.41	5452.39	5309.36	12225.3
MEDN1412	T3_positive	Aminopterin	Heterocyclic compounds	Heterocyclic compounds	C19H20N8O5	441.172	440.156	4.6377	[M+H]+	14.4131	3	0.824	rp	54-62-6	169371	HMDB0001833	-	-	34521.8	39230.4	34426.7	24946.2	25002.1	21290.7	51937.7	48666.9	46345.9	19965.1	16839	16283.8	31074.2	23584.1	20914.6	24682.4	27292.2	47365.3	22438.5	17716	19373	36025.2	68758.8	70522.2	31570	36666.9	37483.5	38139.7	39827.3	30011	31669
MW0127242	T3_positive	2-[(4-Methylbenzyl)sulfanyl]aniline	Benzene and substituted derivatives	Benzene and substituted derivatives	C14H15NS	247.126	229.093	1.6639	[M+NH4]+	8.6995	3	0.8236	rp	136620-24-1	5112591	-	-	-	25675.1	25252.2	26403.2	10046.7	7336.33	7889.58	24603.3	21094.3	19615.4	10457	9992.17	11846	4771	8080.95	10914.3	13172.9	12403.7	13403.7	22538.9	22474.3	22517.7	10625.3	12032.7	5877.95	10231.4	8552.74	8108.52	7977.27	7369.36	6616.69	14260.2
MW0114156	T3_positive	D-(-)-Fructose	Others	Saccharides	C6H12O6	249.059	180.063	4.0005	[M+Na+HCOOH]+	5.61195	3	0.8215	rp	57-48-7 | 30237-26-4 | 25702-76-5 | 139686-85-4	5984	HMDB0062538	-	-	140003	134763	135791	127044	125917	125322	109249	96858.1	138028	43986.2	39176.3	37661.3	118487	119013	111957	152472	278226	157048	113766	110393	106596	172951	151691	204116	217125	210982	147265	186764	189668	192427	127261
MEDP1427	T3_positive	Carnitine C8:0(Octanoylcarnitine)	FA	CAR	C15H29NO4	253.127	287.21	1.6917	[M+H-2H2O]+	8.60991	3	0.8213	rp	25243-95-2	11953814	HMDB0000791	-	-	27241.8	26607.4	26076	12487.3	8425.29	13636.1	16249.1	16583	15748.1	10690.7	10434	11373.9	13650.9	13838.1	15275.4	16573.6	18377.3	17828.8	19393.4	19621.7	36144.3	49440.6	53641.5	51833.3	22694	22438.1	11289.6	106931	106971	108768	31202.2
MW0013684	T3_positive	Chaps	Others	Lactones	C32H58N2O7S	637.37	614.396	8.7048	[M+Na]+	8.90817	3	0.8203	rp	75621-03-3	107670	-	-	-	9836.68	6274.64	5728.7	7936.18	18637.5	21534.4	21300.6	12768.6	11778.6	14124.4	21901.9	19146.6	20703.9	21256.9	25080.4	23343.4	23460.8	20444.2	32617	21761.5	23785.8	24129	7190.86	8349.4	8140.68	9503.43	12367.5	8773.74	8692.23	4743.27	4763.47
MW0128357	T3_positive	(R)-2',4',7-Trihydroxy-3',8-diprenylisoflavan	Others	Others	C25H30O4	395.226	394.214	4.3581	[M+H]+	8.976	3	0.8192	rp	182745-37-5	15380911	HMDB0029793	-	-	1311.57	343.88	1848.84	5065.58	6023.78	5572.05	671.62	823.96	1437.83	1888.14	1415.67	2134.12	5216.36	3729.06	5654.93	1381.27	787.01	1591.49	7821.06	6299.84	5575.53	1047.65	601.33	577.32	576.38	463.07	46.96	1015.77	1097.61	1429.69	1873.09
MW0126537	T3_positive	Sempervirene	Alkaloids	Plumerane	C19H16N2	295.117	272.131	6.5224	[M+Na]+	9.1285	3	0.8168	rp	549-92-8	168919	-	-	C09240	34902.3	36295.9	35440.5	28492.5	44715.8	35682	55996	47429.9	48795.7	57757.4	55956.6	61993.5	36195.2	38567.5	38786.6	14067.7	26777.6	6737.36	44068.8	54302.7	47341.8	38772.1	23014.8	36850	27061.6	2850.16	24347.5	16972.7	24915	31952.7	17071.5
MW0012956	T3_positive	PC(16:0/20:4(5Z,8Z,11Z,14Z))	GP	PC	C44H80NO8P	782.567	781.562	6.3739	[M+H]+	9.15585	3	0.8163	rp	35418-58-7	10747814	HMDB0007982	-	-	633602	586254	894460	613095	606477	710311	792808	738325	1.77663e+06	358184	554063	280467	193866	211569	191778	458925	132152	331943	691977	254707	327367	203922	271130	246175	154358	64412.7	171872	242109	162033	198286	521109
MW0111330	T3_positive	Tridihexethyl	Benzene and substituted derivatives	Benzene and substituted derivatives	C21H36NO+	319.283	318.28	7.6108	[M+H]+	9.22475	3	0.8153	rp	60-49-1	20299	HMDB0014648	-	C07861	9396.61	10213.4	10659.2	8836.41	5856.18	5660.48	7450.73	7918.17	6819.7	7603.78	8740.55	7893.35	9227.28	7059.07	7266.77	8266.05	8954.22	8328.44	10597.4	9884.08	9624.83	4964.99	6888.01	6279.95	7546.8	7436.94	9240.78	9819.65	10223.3	10519.8	9160.41
MW0152829	T3_positive	Lycodine	Alkaloids	Pyridine alkaloids	C16H22N2	281.137	242.178	6.5224	[M+K]+	9.253	3	0.8148	rp	20316-18-1	5462443	-	-	C09876	82804	72653.7	72313.7	79080.1	82943.9	95149.2	99675.7	79113.7	77851.1	102194	95274.7	124316	82700.6	83496.6	87026.6	50656.3	47133.6	54690.5	87918.7	103645	76798.7	78382.8	69699.2	72247	58289.3	58194.8	66182.2	44687.3	39309.1	65876.9	40818.6
MW0119308	T3_positive	3-[1-(3-Aminopropyl)-1H-indol-3-YL]-4-(1-methyl-1H-indol-3-YL)-1H-pyrrole-2,5-dione	Others	Ketone compounds	C24H22N4O2	399.184	398.174	2.2257	[M+H]+	9.31	3	0.8139	rp	125313-65-7	2403	-	45539	-	193.23	160.94	461.9	5813.47	5547.15	5277.25	230.03	220.36	97.9	640.53	142.84	475.29	4847.87	3335.84	6444.6	1767.64	768.27	1832.33	18400	18031.3	16978.3	535.06	1196.56	2562.18	11870	11087.7	10407.7	9943.78	9349.93	12403.9	4412.65
MW0116400	T3_positive	1-(4-Amino-2-methylphenyl)piperidin-2-one	Others	Ketone compounds	C12H16N2O	227.127	204.126	4.8363	[M+Na]+	9.342	3	0.8134	rp	443999-53-9	11557508	-	-	-	14718.1	14663.7	15160.2	26197.7	48847.2	28709.2	32094.6	58808.7	28113.3	53062.2	41022.6	55948.2	33343.7	55189.7	87599.9	31067.7	23827.1	27374.1	44766.9	72398.6	39936.5	7459.53	6393.98	5305.82	4800.15	831.15	8271.07	22781.5	18542	10864	15607
MW0015236	T3_positive	7-Xylosyltaxol	Alcohol and amines	Alcohols	C52H59NO18	1003.39	985.373	3.7317	[M+NH4]+	9.35127	3	0.8133	rp	90332-66-4	11094265	-	85010	-	428.56	325.63	2523.79	6803.24	7503.95	6950	2892.92	422.63	436.04	362.75	203.26	313	1339.48	686.5	1228.61	493.75	743.76	398.62	8613.47	8950.09	8850.85	1713.62	1753.85	1657.63	7573.72	5316.59	5042.11	15066.3	18112.1	15449.5	4940.28
MEDN0317	T3_positive	Hippuric acid	Organic acids	Organic acids	C9H9NO3	162.053	179.058	2.6463	[M+H-H2O]+	3.92951	3	0.8127	rp	495-69-2	464	HMDB0000714	1301	C01586	24762.1	22992.2	26762.6	5754.56	6468.89	7314.84	6173.28	9713.25	8731.61	14479.3	14875.8	13717.4	2340.67	5975.19	4974.11	10331.1	9449.9	9195.29	13033.1	3944.41	8845.71	11199.4	8639.7	11248.6	19385.2	21569.8	19268.7	7380.76	7637.84	5001.24	8110.46
MEDP1096	T3_positive	1,2-Dilauroyl-sn-glycero-3-phosphocholine	GP	PC	C32H64NO8P	588.365	621.437	6.2843	[M+Na]+	1.95522	3	0.8126	rp	18194-25-7 | 127641-86-5	512874	-	-	-	7803.82	6966.73	6898.97	11455	7491.94	7605.21	7124.39	5814.8	4923.81	5719.72	7109.77	6144.01	5961.16	5455.69	9072.11	13407.7	11902.5	11541.4	4269.89	4509.51	6660.25	6065.56	5518.15	4621.89	7808.69	10064.8	7844.23	15600.1	15183.5	14252.4	11760.7
MEDP1839	T3_positive	3,4-Dimethoxybenzaldehyde	Phenolic acids	Phenolic acids	C9H10O3	371.084	166.063	4.2375	[2M+K]+	3.15219	3	0.8122	rp	120-14-9	8419	HMDB0032138	-	C02201	7194.89	7460.46	3137.1	21719.7	21772.1	1622.8	20726.1	22210.6	22512.4	17593.1	17744.2	278.76	2494.93	21226	20969.7	1584.66	1006.64	1049.17	20448.5	1498.4	971.41	22997.4	23487.9	23729.4	930.74	677.15	2547.16	1827.75	23848.3	2130.11	21524.5
MEDN1089	T3_positive	FFA(17:1)	Lipids	Free fatty acids	C17H32O2	307.204	268.24	6.2843	[M+K]+	9.424	3	0.8121	rp	29743-97-3	5312435	-	-	-	29885.8	28638.7	28485.3	17851	20948.8	16225	31179	34944.7	29991.3	14599.5	14322.8	15938.8	14316.7	16487.1	28473.3	27333.7	25333.5	25695.8	13609.2	13163.3	14566.4	23808.5	20949.3	13954.6	19939.4	17976.1	18484.2	2062.08	1745.28	1817.8	24124.7
MEDP1018	T3_positive	5'-Deoxyadenosine	Nucleotides and derivatives	Nucleotides and derivatives	C10H13N5O3	298.111	251.102	1.8648	[M+HCOO+2H]+	3.67259	3	0.8101	rp	4754-39-6	439182	HMDB0001983	-	C05198	1701.36	677.86	578.19	2679.1	4096.97	7522.28	1046.44	676.92	1056.17	9838.32	8906.13	7758.2	8298.8	8832.44	1743.64	706.72	3417.06	1988.74	9465.72	8626.09	8128.69	1039.99	693.98	753.46	1595.9	495.34	698.62	4686.07	4901.04	4780.64	1701.83
MW0061620	T3_positive	[5,6,14-Trihydroxy-10,13-dimethyl-17-[1-[5-methyl-6-oxo-4-[[3,4,5-trihydroxy-6-(hydroxymethyl)oxan-2-yl]oxymethyl]-2,3-dihydropyran-2-yl]ethyl]-1-oxo-4,6,7,8,9,11,12,15-octahydrocyclopenta[a]phenanthren-15-yl] acetate	Steroids	Steroid	C36H50O14	707.328	706.32	5.2169	[M+H]+	9.83029	3	0.8058	rp	148054-13-1	85091430	HMDB0039693	-	-	3650.05	3019.45	1103.08	33425.4	38247.1	30704.7	5230.39	6006.66	6051.78	16199	21895.6	19737	25333.4	13490.1	60092	5245.08	5341.92	1797.54	27227.9	17720.6	13933.9	926.67	3083.26	1174.11	884.28	1332.76	1849.8	6066.26	13975.5	7344.03	5591.63
MW0110326	T3_positive	(2S,4S)-2-amino-5-[[(3R,4S,7S,10S,11R)-4-(carboxymethylcarbamoyl)-3-ethyl-11,15-dihydroxy-3,7-dimethyl-10-(methylamino)-6,9-dioxo-2-oxa-5,8-diazabicyclo[10.3.1]hexadeca-1(15),12(16),13-trien-13-yl]sulfinyl]-4-hydroxypentanoic acid	Organic acids	Organic acids	C26H39N5O12S	663.264	645.232	4.598	[M+NH4]+	9.93029	3	0.8043	rp	151841-41-7	9917502	HMDB0041373	-	-	1344.01	3933.67	6106.12	12731	12989.8	13145.7	1277.3	1976.06	3376.9	14098.3	13649.5	8626.04	23580.7	20770.3	11088.6	2975.81	1051.18	503.07	15308.9	7370.91	15184.4	2235.4	3685.18	1141.74	7749.55	1402.53	934.4	91229.3	87668.7	90872.3	15044.7
MW0152005	T3_positive	Karounidiol	Alcohol and amines	Alcohols	C30H48O2	423.361	440.365	7.6903	[M+H-H2O]+	0.96417	3	0.8042	rp	118117-31-0	159490	-	-	C17394	206453	198049	199862	30591.2	34277.8	33025.6	496825	495085	451986	1609.72	613.08	379.09	36144.9	41732.3	44207.6	317301	329768	321018	127508	144918	140309	488474	423456	442021	97414.7	92693.8	91147.8	708347	798030	727442	297838
MEDL01887	T3_positive	2-Hydroxybenzaldehyde	Phenolic acids	Phenolic acids	C7H6O2	169.047	122.037	1.5636	[M+HCOO+2H]+	8.64168	3	0.8041	rp	90-02-8	6998	HMDB0034170	-	C06202	27724.4	29041.1	27074	11022.2	9316.54	13602.9	15358.5	17527	11143	10907.7	9317.71	8099.73	9227.01	9193.04	8751.01	11145.7	11478.2	10464.6	5233.24	4962.35	5071.57	12094.4	13946.3	11221.1	5863.34	14425.8	9432.83	10756.8	14140.5	15358.9	12362.1
MW0138137	T3_positive	Eupatilin	Flavonoids	Flavones	C18H16O7	345.096	344.09	6.1248	[M+H]+	0.812623	3	0.8013	rp	22368-21-4	5273755	HMDB0029469	-	C10040	215.99	184.32	98.35	128.67	9.45	152.93	365.85	85.11	89.1	40.74	63.66	98.55	96.53	106.46	154.63	50.98	344.92	39.48	190.33	52.22	3.37	4901.97	4256.23	6275.77	82.19	48.92	45.21	70.46	11.51	55.13	699.88
MEDP0289	T3_positive	3,4,5-Trimethoxycinnamic acid	Phenolic acids	Phenolic acids	C12H14O5	239.09	238.084	4.5781	[M+H]+	4.46881	3	0.8011	rp	90-50-6	735755	HMDB0002511	6705	-	5581.96	6328.85	5448.25	535.91	245.34	53.31	21430	19699.5	9927.02	1682.63	1641.4	1569.48	464.37	532.44	373.46	23264	23160.4	24949.2	2106.66	1773.47	1548.02	5113.21	5564.77	5008.1	1432.52	1003.83	1288.31	1377.37	1305.29	713.29	6376.45
MW0126505	T3_positive	Salsolinol	Heterocyclic compounds	Heterocyclic compounds	C10H13NO2	144.079	179.095	2.8657	[M+H-2H2O]+	4.54802	3	0.7998	rp	27740-96-1	91588	HMDB0042012	-	C09642	37703	34589.2	35898.6	24507.8	26192	28062.4	34475.9	40306.6	41741.3	19813.9	19930.1	18960.7	42279.9	43312.8	41267.5	43610.5	61578.7	44847.1	25291.1	28683.3	19248.6	19617.6	10821.8	22098.4	34432.6	33248.4	34771.3	20159.7	27648.2	19817.3	25628.9
MEDL00344	T3_positive	Glycyl-L-tyrosine	Amino acids and derivatives	Amino acids and derivatives	C11H14N2O4	238.092	238.095	1.2448	[M+]+	7.63761	3	0.7998	rp	658-79-7	92829	HMDB0028853	23813	-	460.8	1059.39	264.97	7229.7	6189.67	7368.11	5470.24	3295.49	5228.78	10986.2	10058.5	10810.2	8801.06	9562.84	9686.51	2523.58	2325.09	2427.6	3286.03	911.73	2813.03	4007.77	3507.32	350.75	3843.62	3287.01	2507.75	4265.77	568.15	556.7	5109.47
MW0103202	T3_positive	Zygadenine	Alkaloids	Steroid alkaloids	C27H43NO7	516.295	493.304	6.7605	[M+Na]+	10.2311	3	0.7998	rp	545-45-9	442987	-	-	C10831	20615.5	26130.1	19463.1	18787.1	8541.97	8753.48	29952.6	28814.2	24481.3	2670.6	1652.41	220.21	12743	17734.6	12749.3	25761.3	27786	27795.7	5045.1	7574.72	3752.08	25043.6	27653.2	35801.7	4277.15	1127.87	4249.27	6035.07	2981.26	8482.4	18702.3
MEDL02248	T3_positive	Carnosol	Terpenoids	Ditepenoids	C20H26O4	331.193	330.183	7.3741	[M+H]+	10.2735	3	0.7991	rp	5957-80-2	442009	HMDB0002121	-	C09069	12.5	247.6	415.75	37.92	51.13	90.63	324.02	24.15	325.16	76.34	91.59	75.88	214.21	19.31	73.18	26.39	31.48	369.5	101.98	42.13	140.88	31.96	588.9	588.9	31.46	139.08	553.85	8037.14	11250.9	11906.9	541.7
MW0123516	T3_positive	Dehydroascorbic acid	Others	Vitamin	C6H6O6	349.044	174.016	0.8279	[2M+H]+	9.35562	3	0.7991	rp	490-83-5	440667	HMDB0001264	342	C05422	227607	241785	261881	77429.1	84708.7	39930.7	221525	269718	216790	12369.1	32660.5	30570.9	42027.3	39488.9	34104.2	308521	276457	313373	29096.5	18133.2	27280.2	229301	256417	235445	23610.4	21872.8	10591.6	1077.12	36047.2	1857.93	148421
MW0103509	T3_positive	C-GMP-AMP	Nucleotides and derivatives	Nucleotides and derivatives	C20H24N10O13P2	697.081	674.1	0.8279	[M+Na]+	10.3177	3	0.7985	rp	849214-04-6	135471108	HMDB0060465	-	C76713	34048.6	34948.6	37148.9	6414.26	5348.44	8007.99	19901.3	23390.1	19317.5	353.66	1035.04	1078.25	7017	7389.17	6493.83	42430.6	41446.1	46498.8	5412.74	379.18	1143.95	23972.9	23367.8	22590.7	14399.5	13591.9	10263.8	386.85	216.68	358.11	12972
MEDN0604	T3_positive	Tetradecanedioic acid	Lipids	Free fatty acids	C14H26O4	322.2	258.183	5.0164	[M+CH3CN+Na]+	0.548092	3	0.7983	rp	821-38-5	13185	HMDB0000872	5833	-	43177.5	60219.2	47625.7	151156	173054	147026	73435.1	88855.1	73908.3	21820.3	25544.7	23464.5	130007	142738	136830	251393	257372	271496	79568.4	80467.3	92592.1	4070.01	6764.15	9885.13	8926.93	10619.4	7770.98	19645.3	22956.2	21962.7	80219.4
MEDP0234	T3_positive	Gluconolactone	Others	Saccharides	C6H10O6	178.048	178.048	0.808	[M+]+	2.64322	3	0.7962	rp	90-80-2	7027	HMDB0000150	353	C00198	102694	101754	116164	142202	146735	140093	66809	81740.9	63722	113851	110900	101309	183374	151700	169109	100873	88347.9	109127	160371	160382	162955	223808	238860	234762	206634	208127	202428	142440	134723	144368	178856
MW0126947	T3_positive	Vidarabine	Nucleotides and derivatives	Nucleotides and derivatives	C10H13N5O4	286.139	267.097	1.6639	[M+NH4]+	1.46097	3	0.7956	rp	24356-66-9	21704	HMDB0014340	-	C07195	38365.3	35217.5	35285.5	22954.7	41581.9	26062.5	58455.2	64265.8	63574.1	15102.9	14398.3	14512.2	29789	29039.8	33706.7	51835.2	49921.5	52434.2	22352.9	22413.9	23685.4	6829.6	2366.41	7724.98	5492.66	3309.88	6600.23	10445	12984	14351.8	29803.1
MEDP1493	T3_positive	N6-Methyladenosine	Nucleotides and derivatives	Nucleotides and derivatives	C11H15N5O4	350.108	281.112	2.0037	[M+Na+HCOOH]+	0.736229	3	0.7951	rp	1867-73-8	102175	HMDB0004044	-	-	1267.09	2382.88	1460.28	7080.37	8581.52	6610.36	5395.99	2804.88	3538.26	10798.2	8856.21	10619	3313.68	4378.53	5552.28	535.52	774.79	2144.37	2504.13	4528.27	5145.87	2114.85	2118.33	353.31	309.09	794.16	1208.67	2876.86	4131.29	2034.07	1828.26
MEDP0526	T3_positive	6-Dimethylaminopurine	Nucleotides and derivatives	Nucleotides and derivatives	C7H9N5	163.083	163.086	1.6437	[M+]+	4.58978	3	0.795	rp	938-55-6	3134	HMDB0000473	5460	-	6858.27	8326.46	7747.91	8942.5	10937.5	6838.89	5940.17	7012.54	8821.51	3030.42	2842.49	2254.7	6609.2	12033.2	9070.15	12458.4	14838.7	4819.15	6027.87	10381.1	8711.38	15423	8013.82	7416.33	9788.46	7501.9	6452.94	2846.23	5351.85	3215.01	6882.57
MEDP0212	T3_positive	N-Acetylserotonin	Alkaloids	Plumerane	C12H14N2O2	265.115	218.106	2.6662	[M+HCOO+2H]+	5.21903	3	0.7945	rp	1210-83-9	903	HMDB0001238	366	C00978	3433.65	2903.37	4120.98	275.78	892.57	425.98	1123.65	1390.96	1047.83	117.37	36.99	299.93	546.94	1773.66	986.37	1875.9	1625.13	2154.22	1532.09	1252.39	1026.93	4580.17	4397.5	4461.54	1704.2	1408.31	1410.3	510.11	1029.28	572.07	2376.77
MEDP0137	T3_positive	3,4-Dihydroxybenzaldehyde	Phenolic acids	Phenolic acids	C7H6O3	139.038	138.032	2.6061	[M+H]+	4.23017	3	0.7939	rp	139-85-5	8768	HMDB0059965	-	C16700	108056	108897	107383	130471	146096	139705	61341.3	64406.3	64257.2	65347.5	61523.2	60978.6	85342.1	87751	87251.7	84599.9	90081	90701.6	135567	135466	130943	43571.7	44433.3	43635.9	88405.9	89172.1	89185.5	159751	157189	167135	103074
MW0149327	T3_positive	Fusarin C	Heterocyclic compounds	Heterocyclic compounds	C23H29NO7	470.158	431.194	3.722	[M+K]+	10.6624	3	0.7934	rp	79748-81-5	6435894	HMDB0033337	-	C19243	48775.8	46906.9	46504.6	45314.3	44746.7	45696.5	146865	175078	180003	59478.9	60757.4	62712.8	22087	22213.1	25176.2	214651	258195	251320	110904	120763	127320	14541.4	13569.8	13710.6	591513	594576	530833	663454	601669	627094	165230
MEDP0689	T3_positive	Tranexamic Acid	Organic acids	Organic acids	C8H15NO2	175.147	157.11	7.4134	[M+NH4]+	10.697	3	0.7929	rp	1197-18-8	5526	-	-	-	8465.49	7996.78	8445.07	21581.1	22883.1	19823	1060.13	1939.07	758.8	17455.5	17934.2	17713.7	55168	21573.9	26085.4	6487.47	5522.95	22058.2	19805	19713.9	18682.9	5035.49	4357.82	4694.75	1720.83	1026.28	1034.46	4996.15	3575.31	3626.14	18272.7
MEDP0537	T3_positive	LPC(O-16:0/2:0)	Lipids	LPC	C26H54NO7P	570.377	523.364	6.7408	[M+HCOO+2H]+	0.192979	3	0.7921	rp	74389-68-7	108156	HMDB0062195	-	-	3352.59	4309.36	4038.11	639.83	86.16	62.23	2470.28	3241.89	2648.35	801.99	1283.78	923.84	1352.03	204.35	938.75	3748.69	2832.27	4027.81	1433.74	1980.1	1573.12	5738	5655.23	1508.66	9804.33	8930.54	8842.25	9731.07	6873.33	10527.6	5341.36
MEDN0067	T3_positive	Phenylalanylphenylalanine	Amino acids and derivatives	Amino acids and derivatives	C18H20N2O3	379.102	312.147	3.6823	[M-2H+3Na]+	2.91218	3	0.7913	rp	201023-39-4	65104	HMDB0013302	-	-	14901.7	11146.1	13398.8	13145.1	8703.92	12470.8	18011.8	15947.2	15574.6	8392.81	8854.45	6258.24	10716.4	4653.82	9153.72	13559.9	12671.4	3771.04	8732.98	12588.3	11184.7	8304.98	8287.8	5903.78	10729.3	18165.3	18984.4	12998.9	10908.9	7294.35	11740.2
MW0111105	T3_positive	n-(1,3,4-Thiadiazol-2-yl)acetamide	Alcohol and amines	Amines	C4H5N3OS	161.043	143.015	1.0454	[M+NH4]+	10.8313	3	0.7909	rp	5393-55-5	94839	-	-	-	11760.5	12936.2	8214.62	1991.11	937.07	1874.89	16640.1	10897.2	17920.2	2620.74	1604.41	3200.26	2170.47	2180.93	1895.37	21518.2	20661.3	20843.4	2198.08	1260.21	1883.84	15239.6	20289.3	15368.3	2406.58	1821.49	2388.44	1592.65	1118.71	265.31	11642.7
MEDP0545	T3_positive	2-Pyrrolidinone	Heterocyclic compounds	Heterocyclic compounds	C4H7NO	247.042	85.0528	0.7881	[2M+Na]+	5.82775	3	0.7909	rp	616-45-5	12025	HMDB0002039	6452	C11118	30326.1	34183.5	30799.3	79116.8	78848.4	76533.5	70389.1	87447.2	85411.7	32682.6	40028.9	45735.8	119913	119839	169562	80340.9	86059.7	90782.4	38027.1	15798.8	38439.8	338510	317501	315102	216362	210750	188425	157771	182293	184168	123506
MEDP1810	T3_positive	2,2,6,6-Tetramethyl-4-piperidinone	Heterocyclic compounds	Heterocyclic compounds	C9H17NO	224.126	155.131	1.0653	[M+Na+HCOOH]+	2.11183	3	0.7904	rp	826-36-8	13220	HMDB0031179	-	-	5067.46	4453.15	7655.9	7659.37	7685.49	7340.98	5789.45	7032.66	5235.95	5976.67	6866.5	6680.18	7859.16	5541.75	6201.29	2997.62	4630.66	7527.76	12604.5	12639.7	8163.03	6088.71	8239.04	6828.37	6321.34	8416.92	10049.6	8388.32	6880.97	5499.27	10771.6
MW0117525	T3_positive	N-(3-Hydroxypropyl)phthalimide	Alkaloids	Plumerane	C11H11NO3	252.085	205.074	3.7619	[M+HCOO+2H]+	3.00107	3	0.7903	rp	883-44-3	70160	-	85158	-	11845.8	11945	10526.2	12768.7	11938.1	11578.8	7191.61	7015.64	7474.76	11580	10912.8	11458.3	7976.8	9330.97	9479.54	7150.49	9118.43	7650.8	10075	10743.5	11024.4	6147.73	6565.22	5573.14	15461.4	15209.2	13555.4	6170.86	6380.64	5556.73	9054.49
MW0114576	T3_positive	Helicide	Phenolic acids	Phenolic acids	C13H16O7	353.086	284.09	2.3869	[M+Na+HCOOH]+	3.97966	3	0.79	rp	80154-34-3	12896796	-	-	-	75831	96076.2	97864.5	104932	83258.6	78794.9	105317	109781	111383	66592.4	61100	64839.1	66286.2	66017.9	63875.6	100077	114257	102369	47925.1	64768.3	66099.6	90768.1	90525.3	91896.7	101633	98196.8	97972.7	34850.6	52452.9	49176.4	110063
MEDL02217	T3_positive	Moupinamide	Alkaloids	Phenolamine	C18H19NO4	398.111	313.131	4.2176	[M+K+HCOOH]+	13.7766	3	0.7895	rp	66648-43-9	5280537	HMDB0029365	-	C02717	14152.8	15982.4	14584.2	6563.14	11275.6	6063.54	3293.2	1735.54	2005.73	3818.63	3234.47	3079.28	8541.19	7317.33	4656.08	4924.48	4807.24	6540.94	4026.17	3123.31	5197.51	21786	9868.53	17547.8	3162.64	3601.97	2606.44	904.07	6709.04	3493.5	5018.82
MEDN0075	T3_positive	N-Acetyl-L-phenylalanine	Amino acids and derivatives	Amino acids and derivatives	C11H13NO3	432.205	207.089	1.6839	[2M+NH4]+	19.6317	3	0.7893	rp	2018-61-3	74839	HMDB0000512	5498	C03519	1106.51	948.59	2124	558.73	216.28	303.37	511.32	1310.68	380.28	196.38	215.12	550.12	823.97	963.04	644.95	329.85	2183.28	1766.25	652.71	693.62	963.06	4030.15	3442.62	3845.13	1313.92	493.65	1044.73	2755.38	3129.42	2662.01	1242.74
MEDL01937	T3_positive	2,3-Butanediol	Others	Alcohol compounds	C4H10O2	159.061	90.0681	0.7881	[M+Na+HCOOH]+	4.32794	3	0.7893	rp	513-85-9	262	HMDB0003156	-	-	12732	12798.6	11070.4	20763.3	20621.8	21330.3	12328	16362.5	14278.3	6739.57	8974.83	7195.91	31427.1	29857.7	8184.45	28024.7	24268.5	28361	15194.7	13212.9	12602.9	346459	370356	339583	131034	118989	128458	112687	102192	106128	56719.6
MEDP1127	T3_positive	1-Acetylindole	Alkaloids	Plumerane	C10H9NO	177.101	159.068	2.0645	[M+NH4]+	5.17641	3	0.7891	rp	576-15-8	68470	-	34502	-	9147.42	7694.32	7641.63	7250.65	8789.95	8566.9	3957.82	7570.83	6308.36	7203.76	5887.92	6809.29	8936.23	9872.4	9397.81	6932.14	3378.84	4563.49	6335.14	3706.67	5697.19	5421.78	247.91	978.81	9618.47	5871.9	9341.05	16873.5	16458.3	16664.7	7111.29
MEDP0525	T3_positive	N-Acetyl-L-alanine	Amino acids and derivatives	Amino acids and derivatives	C5H9NO3	200.046	131.058	2.486	[M+Na+HCOOH]+	15.5384	3	0.7888	rp	97-69-8	88064	HMDB0000766	5733	-	309898	292483	279443	308522	315581	296285	317867	289954	294175	321830	311081	313085	300296	307121	310159	302149	289105	278167	304257	306026	294679	300929	284905	310375	307438	303973	291342	297666	303550	292398	296401
MEDP1503	T3_positive	N-Acetylhistamine	Alcohol and amines	Amines	C7H11N3O	345.143	153.09	2.105	[2M+K]+	5.51289	3	0.7883	rp	673-49-4	69602	HMDB0013253	-	C05135	2955.46	1717.79	2740.23	2730.35	4137.62	4207.07	11884.1	10553	12396.5	2307.48	2589.27	2107.23	4179.17	5738.38	6858.7	6373.41	6111.01	6517.07	2250.41	1732.45	1523.42	1420.56	777.97	3385.3	447.41	703.14	299.04	806.57	1030.37	273.7	4551.5
MW0000768	T3_positive	(8)-Gingerol	Phenolic acids	Phenolic acids	C19H30O4	361.179	322.214	6.3042	[M+K]+	11.024	3	0.7881	rp	23513-08-8	168114	HMDB0033615	84966	C17495	4352.2	4823.29	3608.32	1564.85	2007.28	1801.01	7840.03	8554.39	12232.8	25.95	69.98	145.16	506.91	1003.87	785.22	12601.1	12804.7	11679.6	512.12	467.35	287.1	8934.87	11470.9	8241.08	7906.32	5949.29	24073.2	35549.6	29677	32319.9	14641.1
MW0144265	T3_positive	Acetylagmatine	Amino acids and derivatives	Amino acids and derivatives	C7H16N4O	173.131	172.132	3.5427	[M+H]+	11.028	3	0.7881	rp	3031-89-8	439661	-	-	C02131	6901.08	10022.1	8623.86	33518.3	27882.6	32294.8	7647.94	8772.36	9645.93	4721.5	6053.91	4274.36	35477.1	30782.9	35561.4	3110.08	10382.5	9932.47	31662.7	31702.1	32752.2	19891.3	17944	19354.7	46289.8	47549	47794.4	24721.6	21911.1	27356.9	26708.4
MW0006304	T3_positive	Benzyl benzoate	Benzene and substituted derivatives	Benzene and substituted derivatives	C14H12O2	279.195	212.084	7.4134	[M-2H+3Na]+	2.92007	3	0.7881	rp	120-51-4	2345	HMDB0014814	-	C12537	63155.9	70097.5	71930.3	223397	225244	204558	7969.54	4763.64	4254.67	181421	172434	170809	247002	218794	258440	54047.2	44604.6	46208.2	190814	184707	180073	17622.2	19076.3	19453.4	318.71	52.75	216.78	29710.4	7.34	27345.6	174965
MW0063351	T3_positive	Methyl ricinoleate	FA	Others	C19H36O3	313.272	312.266	6.7605	[M+H]+	11.113	3	0.7868	rp	141-24-2 | 41989-07-5	5354133	-	45190	-	73653.7	22558.3	33465.7	96012.8	78238.5	117636	115053	112389	50963.5	77650.2	67709	95468.4	148115	139234	124551	82091.7	100069	86649	128509	111213	119864	20735.2	24689.2	16480.6	31053.1	31289.6	33242.9	37266.9	31478.5	37495.1	48958.5
MEDP0039	T3_positive	Betaine	Alkaloids	Alkaloids	C5H11NO2	118.085	117.079	8.7048	[M+H]+	3.45681	3	0.7855	rp	107-43-7	247	HMDB0000043	-	C00719	32302.3	32832	31171.6	30649.5	20308.7	29108	29225.3	23660.2	24602.6	19316	30937.8	18919.4	30795.2	26134	24766.8	19611.9	19268.7	31065.8	30705.3	17294.1	24524.4	28424.4	23032.5	29142.5	22890.2	17508.5	29007.9	17114	24669.4	26121.5	25077.4
MEDP0081	T3_positive	Serotonin	Alkaloids	Plumerane	C10H12N2O	177.1	176.095	1.7638	[M+H]+	5.6917	3	0.7853	rp	50-67-9	5202	HMDB0000259	-	C00780	3694.73	4767.13	4523.06	3243.43	2740.16	2628.43	7230.39	5665.95	6637.12	1007.32	1023.39	1341.09	3340.67	3624.46	3859.02	7627.83	7427.78	6785.6	1409.67	971.22	717.37	2126.84	2085.27	791.16	5880	6572.94	6291.4	3957.12	2364.63	3781.04	4971.51
MEDP1020	T3_positive	4-Hydroxyhippuric acid	Amino acids and derivatives	Amino acids and derivatives	C9H9NO4	237.085	195.053	1.3042	[M+CH3CN+H]+	5.95234	3	0.7849	rp	2482-25-9	151012	HMDB0013678	-	-	26242.8	29024.4	29310.1	1756.18	3089.59	5228.81	14696	17100.9	14994.5	560.16	387.23	1203.27	2030.91	1582.79	3098.27	20486.9	15318.1	15757.5	2070.37	3071.89	5037.62	24419.9	26154.1	24579.4	16980.6	16400.5	16436.1	21764.3	19882.8	21369.3	13663.7
MEDN0419	T3_positive	Uridine-5'-monophosphate	Nucleotides and derivatives	Nucleotides and derivatives	C9H13N2O9P	409.146	324.036	2.2257	[M+K+HCOOH]+	3.50007	3	0.7846	rp	58-97-9	6030	HMDB0000288	-	C00105	25363.6	30051.3	23949.7	8707.96	8546.43	10048.6	22729.8	25366.2	19158.2	370.21	556.16	2722.44	9347.05	6867.5	7816.51	26440.5	27083.7	27371.2	11252	5674.7	3539.78	50917.7	47067.6	51399.8	26886.2	28466.1	28135.5	14779.8	13778.2	12623.1	23341.4
MW0131207	T3_positive	3,5-Dimethoxycinnamic acid	Organic acids	Organic acids	C11H12O4	417.174	208.074	5.0767	[2M+H]+	13.5685	3	0.7846	rp	16909-11-8 | 20767-04-8	5324677	HMDB0127491	-	-	7920.26	1180.17	2631.89	59634.8	11211.2	55389.2	1756.52	2740.25	2508.16	2095.85	3883.66	3334.67	6271.73	3608.6	5302.59	670.23	2421.28	962.56	6838.29	7330.1	8084.92	14440.8	14655.5	12252.6	20232	17636.6	14360	31004.2	26717.7	27863.4	13756.7
MW0147078	T3_positive	Caracurine V	Alkaloids	Alkaloids	C38H40N4O2	585.323	584.315	3.0842	[M+H]+	0.937301	3	0.7846	rp	630-87-5	168927	-	-	C09100	9647.91	10168.8	10153.3	12574.5	11894.8	11998.7	46905.6	51715.7	49276.1	8098.84	7730.63	9766.09	20687.4	20078.4	23356.7	30779.8	32499.6	32397.4	9147.69	9448.57	9205.13	1842.1	1813.28	1731.51	1620.11	11233.6	1564.25	1086.22	1264.2	1086.47	15690.5
MEDN0724	T3_positive	Aspirin	Organic acids	Organic acids	C9H8O4	163.038	180.042	6.6616	[M+H-H2O]+	1.81691	3	0.7843	rp	50-78-2	2244	HMDB0001879	-	C01405	654385	602963	618112	2.077e+06	2.06771e+06	2.38483e+06	839924	506586	503260	940675	956642	667300	2.0443e+06	1.81764e+06	1.71738e+06	723761	856683	756834	1.12392e+06	1.57004e+06	897504	741078	778057	738023	1.51095e+06	1.49494e+06	1.38508e+06	2.12384e+06	4.014e+06	2.54182e+06	1.54036e+06
MEDP0461	T3_positive	2-Methylguanosine	Nucleotides and derivatives	Nucleotides and derivatives	C11H15N5O5	297.1	297.107	1.3737	[M+]+	2.21977	3	0.7841	rp	2140-77-4	135501934	HMDB0005862	-	-	1493.18	1499.03	336.45	412.61	520.65	415.41	115.96	304.2	273.23	179.42	298.36	243.42	387.46	485.54	410.48	119.42	258.77	84.2	379.48	328.34	516.9	2846.68	538.48	2127.27	4581.86	2352.79	3897.65	550.86	635.49	442.92	1502.49
MW0111218	T3_positive	Poly(oxy-1,2-ethanediyl), alpha-(2-(methylamino)ethyl)-omega-(2-(methylamino)ethoxy)-	Alcohol and amines	Amines	C8H20N2O2	199.147	176.153	6.5422	[M+Na]+	11.305	3	0.7841	rp	22366-98-9 | 55952-31-3	91958	-	-	-	2256.96	2468.46	3607.92	26311	23769.8	26100.5	700.01	2343.51	1859.99	7317.57	8765.48	7763.15	12903.9	13417	14407.1	1846.73	1056.14	2111.32	5804.98	3686.06	3576.94	3513.42	20758.4	2651.28	2963.6	4010.51	3707.21	14652.5	21111.5	14741.3	13443.6
MEDN0555	T3_positive	Hydroxyphenyllactic acid	Benzene and substituted derivatives	Phenolic acids	C9H10O4	147.043	182.058	3.3832	[M+H-2H2O]+	1.17758	3	0.7837	rp	306-23-0	9378	HMDB0000755	5723	C03672	83538.6	84336.3	79963.3	267869	258314	267200	98492.6	94323.7	100479	374802	388801	395892	249207	239764	232115	83873.6	81932.5	84210.2	590883	613049	584136	65336.4	66211.2	66450.1	54921.9	56946.3	56845.3	70097.6	74937.4	73190	195274
MW0009918	T3_positive	Thonzylamine	Phenolic acids	Phenolic acids	C16H22N4O	371.145	286.179	3.7886	[M+K+HCOOH]+	4.6407	3	0.7835	rp	91-85-0	5457	HMDB0240222	-	-	4360.68	3065	4336.61	6452.62	2726.08	3797.22	2150.25	1396.38	4850.41	721.21	1480.25	985.3	3625.85	279.61	2821.76	6539.32	3479.26	4113.57	115.65	719.1	2070.5	4860.52	1759.31	6540.34	806.09	1988.61	1106.82	12717.8	7061.09	7546.48	5077.98
MEDN1354	T3_positive	3-Methacrylic acid	Organic acids	Organic acids	C5H8O2	201.111	100.052	4.3581	[2M+H]+	2.91516	3	0.7834	rp	541-47-9	30653	HMDB0000509	5495	C00010280	333285	319540	299961	113990	102350	116155	335921	338740	346507	251610	238322	230546	139617	123355	143698	243586	257759	262205	170375	173614	149074	80430.9	83081.2	84321.6	138536	139493	142209	348606	344969	340200	216747
MW0110854	T3_positive	5-(2-aminoethyl)-1H-imidazol-2-amine	Alcohol and amines	Amines	C5H10N4	165.052	126.091	2.9445	[M+K]+	11.366	3	0.7832	rp	39050-13-0	162358	-	-	-	37751.8	43208.8	38516.6	60223.5	45351.5	57647.3	75303.4	80340.4	75119.4	61873.9	61954.7	57357.7	59736.7	67463.6	68917.9	86723.3	76452	92682.3	56023.8	40639	44062.9	53912.7	50078.9	54016.3	24050.2	38435.5	23855.8	26960.4	21924.4	38405.8	52970.1
MEDP1675	T3_positive	Leu-Leu-Gly	Amino acids and derivatives	Amino acids and derivatives	C14H27N3O4	368.154	301.2	1.2052	[M-2H+3Na]+	2.12696	3	0.7831	rp	4464-36-2	7019089	-	17297	-	4236.93	6517.03	4679.01	1679.88	5879.57	913.43	12620.2	13733.3	13134.2	9671.94	9603.92	10144.5	6507.66	6243.42	7837.77	7599.16	8025.49	7996.3	3068.52	3904.59	2551.29	998.19	1271.49	512.42	2604.73	1613.21	1728.95	1486.49	1309.51	556.2	8275.54
MEDP0180	T3_positive	Nicotinamide mononucleotide	Nucleotides and derivatives	Nucleotides and derivatives	C11H15N2O8P	335.071	334.057	0.808	[M+H]+	3.40083	3	0.7825	rp	1094-61-7	14180	HMDB0000229	4167	C00455	36139.2	57968.9	36050.2	55740.8	56335.8	28995.6	11726.9	13906.1	12464.7	64307.6	68488.4	46345.4	9230.05	57559	17693.8	19441.6	30320.4	12579.3	40518.4	66316	34487.9	48733.1	49502	39612.6	23050.2	40091.1	26881.5	103137	100458	110579	47764.1
MEDN0541	T3_positive	DL-3,4-Dihydroxyphenyl glycol	Benzene and substituted derivatives	Benzene and substituted derivatives	C8H10O4	135.042	170.058	2.8267	[M+H-2H2O]+	3.91846	3	0.7821	rp	28822-73-3	5307	HMDB0000318	-	C05576	184959	99867.5	98668.1	124240	125750	136980	97409.7	100888	221588	115077	111806	108783	237878	121716	118764	102793	89425.2	97640.3	111551	122229	120072	87384	169944	88534.7	114740	101688	111787	89446.5	84033.5	83606.9	106559
MW0103308	T3_positive	1-Deoxy-1-(7,8-dimethyl-2,4-dioxo-3,4-dihydro-2H-benzo[G]pteridin-1-ID-10(5H)-YL)-5-O-phosphonato-D-ribitol	Nucleotides and derivatives	Nucleotides and derivatives	C17H23N4O9P	481.103	458.12	0.8279	[M+Na]+	11.4938	3	0.7814	rp	5666-16-0	445395	HMDB0001142	6034	C01847	66968.1	56330.3	54569.1	97592.1	92577.9	80770.1	58704.4	60874.5	54872.2	65536.3	90508.8	82618.9	75362.6	68003	76478.9	56194.9	54057.7	58892.5	50850.8	44899.9	28347.3	28450.3	28921	46278.2	99265.1	83536.4	88919.9	96184.9	103301	96967.1	67324.3
MW0146780	T3_positive	Bisibutiamine	Heterocyclic compounds	Heterocyclic compounds	C32H46N8O6S2	741.254	702.298	6.9189	[M+K]+	11.6374	3	0.7794	rp	3286-46-2	20055424	-	-	-	6302.73	8262.23	5703.17	1003.11	680.6	641.98	9077.52	13910.4	9604.86	560.52	746.96	30.73	575.56	1004.09	225.64	12420.4	7645.05	6216.31	680.69	539.14	626.92	2659.48	1042.16	991.28	3357.78	3702.86	4047.45	888.83	557.18	72.01	3359.73
MW0115424	T3_positive	Triethylene glycol monomethyl ether	Alcohol and amines	Alcohols	C7H16O4	351.199	164.105	3.004	[2M+Na]+	2.35612	3	0.779	rp	112-35-6	8178	HMDB0062666	-	-	3380.75	7000.09	7728.19	25469.9	17347	15491.7	7857.6	7129.97	6869.42	8459.53	7316.03	8787.39	14002.1	14720.7	12525.9	4465.58	6524.5	5420.23	16400.5	8575.75	8443.16	40470.6	38964.9	42385.3	36136.5	34291.6	32269.5	66604.9	65737.8	67805.7	24111.6
MW0053596	T3_positive	CID 24721502	Terpenoids	Ditepenoids	C20H24O11	479.103	440.132	4.598	[M+K]+	11.6741	3	0.7789	rp	15291-76-6	24721502	HMDB0036860	41246	-	19816.7	20495.4	14191.3	1912.57	3401.66	3853.08	24721.2	28815.2	32886.7	2103.56	2218	2474.4	3065.8	3481.95	1233.53	34472.7	22545.8	39809.1	4206.84	2681.14	3560.38	76144.4	72876.3	70384.4	35061.7	40168.9	40124.7	35146.2	37300.9	29084.4	12258.5
MEDN1397	T3_positive	Succinylacetone	Organic acids	Organic acids	C7H10O4	334.149	158.058	1.7438	[2M+NH4]+	1.76978	3	0.7788	rp	51568-18-4	5312	HMDB0000635	5608	-	26287.9	28811.7	20694.4	19178.7	22859.2	18962.2	30132.3	29298.1	26952.8	14650.9	13869.5	16377.7	10846.3	11084.3	18261.3	27813.3	36124.6	30642.1	35188.9	37927.4	31894.5	28634.8	28859.4	31675.9	52982.2	49241.9	51835.3	33718.7	34581.6	35977.4	32120.5
MEDL02189	T3_positive	Gramine	Alkaloids	Plumerane	C11H14N2	213.075	174.116	2.3471	[M+K]+	9.33534	3	0.778	rp	87-52-5	6890	HMDB0035762	-	C08304	46564	46135.4	44443.1	26320.7	24707.5	27344.4	19274	19532.5	19614.4	20032.9	16754.8	17223.1	26074.9	25973	26369.5	18479.8	17929.1	17244.2	47558.8	39908.7	44486.1	33690	31343.8	33794.8	43688.4	41191.1	41664.1	104875	113903	104434	38475.7
MEDN0061	T3_positive	Phenylacetylglycine	Amino acids and derivatives	Amino acids and derivatives	C10H11NO3	404.181	193.074	3.6029	[2M+NH4]+	3.39106	3	0.7777	rp	500-98-1	68144	HMDB0000821	4237	C05598	422.28	2426.21	114.84	2951.73	1638.3	25.18	7677.47	5086.52	8081.52	23.19	2495.62	67.86	2474.48	14.1	32.94	4354.75	2405.4	127.44	193.17	2154.99	151.45	735.32	4426.63	5175.54	33506.1	29643.9	32199.7	21703.1	20506.7	21241.2	5687.34
MEDP0672	T3_positive	Cyclohexylamine	Alkaloids	Alkaloids	C6H13N	146.116	99.1048	1.6394	[M+HCOO+2H]+	5.19974	3	0.7775	rp	108-91-8	7965	HMDB0031404	-	C00571	6506.6	6868.44	7119.49	39.56	104.02	125.88	5652.91	6285.16	5731.05	2544.53	6.01	2775.64	79.57	49.92	30.57	18175.6	17817.6	18702.8	11249.5	10113.1	10334.8	12340.9	13289.3	12716.7	5448.62	5310.05	5197.79	38145.3	36030	37565.5	9760
MEDN1310	T3_positive	Sumiki's acid	Organic acids	Organic acids	C6H6O4	189.038	142.027	1.0256	[M+HCOO+2H]+	3.60908	3	0.7767	rp	6338-41-6	80642	HMDB0002432	6680	C20448	82344	90149.2	70932.2	71196.4	69066.4	74729.5	121419	96255.2	142824	73214	79704.4	74833.5	119387	82797.3	72610.3	136040	165843	128403	67747.4	66769.9	114898	98866.5	76137.5	91650.8	59545.7	63984.6	60178.6	78644.1	107028	108465	95661.2
MW0142123	T3_positive	2',7-Dihydroxy-4',5'-methylenedioxyisoflavone	Flavonoids	Flavones	C16H10O6	299.057	298.048	4.3378	[M+H]+	3.49645	3	0.7763	rp	21495-84-1	23724666	-	-	-	29412.7	25256.4	22922.2	18264.2	17147.1	17941.7	15551.9	15674.9	16982.3	1259.28	3147.99	3496.67	18110.6	10814.9	10553.5	9648.09	12403.5	9691.48	3923.71	2913.02	3271.96	6823.2	7206.46	8409.78	3597.96	6332.63	3427.62	2159.72	1996.88	2684.84	10834.6
MEDP0359	T3_positive	Curcumin	Phenolic acids	Phenolic acids	C21H20O6	433.141	368.126	2.9842	[M+CH3CN+Na]+	2.36262	3	0.7762	rp	458-37-7	969516	HMDB0002269	-	C10443	430.43	778.33	232.41	208.49	360.58	932.76	1082.02	972.34	903.66	192.58	539.54	992.53	514.5	971.21	440.18	2066.79	1888.43	1481.8	2655.37	1918.96	1718.35	1734	35500	249.36	6612.35	7498.01	7007.4	8543.17	6114.84	4956.97	1499.05
MEDP0510	T3_positive	Carnitine C2:0	FA	CAR	C9H17NO4	272.098	203.116	1.1657	[M+Na+HCOOH]+	1.31317	3	0.7761	rp	4398-79-2	18230	HMDB0000201	-	C02571	2128.57	34008.6	47523.5	24617.5	72891.3	55052.7	2752.87	14651.5	9042.41	54998.2	53651.9	65279.8	74420.6	53722.3	77522.5	1666.39	39851.4	17410.1	525.54	32025.1	17673.9	75323	77115.7	76611.5	55865.4	61735.5	87549.8	137203	117071	137990	17027.5
MW0108980	T3_positive	O-Desaryl Ranolazine	Benzene and substituted derivatives	Benzene and substituted derivatives	C17H27N3O3	360.164	321.205	3.8018	[M+K]+	11.8955	3	0.7758	rp	172430-46-5	46781239	-	-	-	26779.7	18043.8	18754	5139.26	5146.07	4585.41	1970.65	1626.39	1810.6	2564.83	3260.94	4270.58	4302.14	4427.07	4640.51	5078.95	4495.47	3063.3	2866.27	7041.19	7558.93	6064.67	4372.72	4987.37	8590.51	7301.69	6683.09	56040.9	28565.4	39366.8	11758.5
MEDN0383	T3_positive	FFA(18:2)	Lipids	Free fatty acids	C18H32O2	319.209	280.24	6.635	[M+K]+	11.924	3	0.7755	rp	60-33-3	5280450	HMDB0000673	191	C01595	18961.2	16619.8	18593.4	74.11	1023.41	1584.89	2657.35	4487.91	4290.04	26.12	525.81	228.04	93.43	753.1	1195.69	1334.9	4446.87	3733.4	70.83	1170.93	1223.46	12552.5	10711.3	12263.2	4578.45	5630.2	6765.11	460.57	2491.72	2158.67	4087.46
ZINC34095443	T3_positive	Latinone	Benzene and substituted derivatives	Benzene and substituted derivatives	C22H16O5	378.133	360.1	1.784	[M+NH4]+	11.9342	3	0.7753	rp	79157-36-1	10021410	-	-	-	25590.2	13931.9	25869.6	30221.1	33756.5	40711	23446.5	28836.3	38057.6	49368.1	46557.1	46715.8	36310	38630.8	40747	12823.3	21521.6	24793	40638.5	42419.9	45874.1	12011.6	9901.62	10456.7	4559.93	6960.12	13924.3	24622.9	24999.5	70460.5	19658.3
MW0009985	T3_positive	Trimethoprim	Phenolic acids	Phenolic acids	C14H18N4O3	335.112	290.138	4.618	[M-H+2Na]+	6.50289	3	0.775	rp	738-70-5	5578	HMDB0014583	-	C01965	20028.8	22067.6	22292	5478.22	4609.35	2315.82	26418	28448.4	26123.3	100.49	3781.97	3242.42	1981.21	1163.31	1890.39	36284.5	33132.2	38531.4	5559.46	12576.2	2340.49	58649.1	54777.4	39488.2	46844.8	42898.2	44250.4	18618.4	18355.3	19941.9	19616.1
MEDP1869	T3_positive	Histidylleucine	Amino acids and derivatives	Amino acids and derivatives	C12H20N4O3	268.153	268.154	3.3435	[M+]+	1.71227	3	0.7748	rp	7763-65-7	189008	HMDB0028889	-	C05010	12895	12777.9	12527.2	7687.15	7530	7644.44	6638.31	6212.76	6079.63	16638.9	16987.9	16476.1	8539.7	7976.38	9395.94	6668.91	6950.01	7592.93	32134.3	34132.2	32420.4	15835.5	14487.5	14938.3	18271.4	19205.6	18812.7	9416.49	10519.5	10444.5	14788.7
MW0015890	T3_positive	Araloside S1	Steroids	Steroid	C61H100O23	1218.71	1200.67	6.4632	[M+NH4]+	12.0432	3	0.7738	rp	256531-73-4	131751784	HMDB0035497	-	-	10464.7	10584.5	11055.7	9753.3	596.53	12167.8	99717.9	120043	96338.3	7395.79	312.34	8218.68	12520	14210.8	20726.5	334049	394950	50765.6	19905.7	14988	792.53	9839.79	28315.3	635.95	30982.8	33930.9	25314.8	5348.52	242.34	175.87	27963.2
MW0000390	T3_positive	Oxymatrine	Alkaloids	Quinorisidine alkaloids	C15H24N2O2	546.398	264.184	7.3146	[2M+NH4]+	3.77495	3	0.7735	rp	16837-52-8 | 54809-74-4	114850	-	-	-	23859.7	15079.2	29947.3	11863.3	13148.7	8463.6	7881.38	15774.2	10646.1	7425.36	14290.5	12403.1	52554.5	13174.5	10417.4	12147.9	15661.4	13832.9	12566.3	10749.4	10811.6	21998.8	29951.2	13312.9	12354.1	11879.6	19936.8	23013.3	15793.6	14371.1	12486.2
MEDN1317	T3_positive	3,3-Dimethylglutaric acid	Organic acids	Organic acids	C7H12O4	645.265	160.074	4.4585	[2M+K]+	3.21883	3	0.7729	rp	4839-46-7	20984	HMDB0002441	6683	-	4028.41	7393.93	18044.1	23979.8	22425.5	28420	2483.64	11572.5	4481.91	8373.63	16394.4	17064.5	34782.1	39474.8	12577.6	14300.1	1358.57	18929.4	23110	24368.2	30578.2	1419.91	6245.18	3019	8869.14	4801.9	4954.98	12138.4	92532.7	13305.2	12899.7
MEDP1076	T3_positive	Kojibiose	Others	Saccharides	C12H22O11	406.133	342.116	2.486	[M+CH3CN+Na]+	0.508874	3	0.7728	rp	2140-29-6	164939	HMDB0011742	-	C19632	69849.2	52810	57063.1	36311.7	29147.2	28234.4	35867	29071.1	44639.4	21660.3	21268.9	20737	20788.8	17563.8	24101.5	32022.1	33958.7	28998.4	19478.8	22052.3	19042.2	50754.4	59489	53484.2	53814.1	47597.1	44499.7	34956.1	42947.6	35052.3	33296.2
MEDP1288	T3_positive	Chrysophanol	Quinones	Anthraquinone	C15H10O4	301.07	254.058	5.6401	[M+HCOO+2H]+	3.77303	3	0.7718	rp	481-74-3	10208	HMDB0030670	-	C10315	2529.16	2346.53	329.67	4315.67	4418.91	4270.59	1723.02	1617.4	1880.42	677	662.65	721.46	3960.81	3545.07	3263.43	8487.64	8581.62	8983.1	1287.67	1462.57	1203.8	39394.4	35444.1	47238.6	12840.2	12728	13971.4	36571.4	43693.1	41982.2	12568.2
MEDP1101	T3_positive	Methyl (R)-(-)-3-hydroxybutyrate	Organic acids	Organic acids	C5H10O3	163.04	118.063	0.8478	[M-H+2Na]+	9.17797	3	0.7717	rp	3976-69-0	2724279	-	-	-	20017.8	20058.7	18566.8	29665.2	9910.04	2340.9	21731.1	17595.5	24503.5	81450	885.83	444.2	5583.5	3638.88	22739.5	30964.3	73803.5	81597.9	1768.87	1505.56	1711.26	23120.5	46167.2	35220.8	30499.5	25424.4	30769.6	1221.75	5793.82	378.21	33351.9
MW0114043	T3_positive	Cassiaside B2	Quinones	Quinones	C39H52O25	943.286	920.28	3.014	[M+Na]+	12.2053	3	0.7716	rp	218155-40-9	10557731	HMDB0032833	-	C17674	718.93	1096.35	767.1	1966.07	1567.99	1786.56	734.96	924.85	1263.88	4258.28	3895.92	3661.78	922.43	1452.08	2546.57	1599.56	1021.72	874.73	1632.33	1506.79	1788.96	1724.87	427	1988.25	1518.04	1119.02	1302.81	964.15	190.94	976.01	1642.48
MEDP1776	T3_positive	L-Leucyl-L-alanine	Amino acids and derivatives	Amino acids and derivatives	C9H18N2O3	279.051	202.132	2.1402	[M-H+2K]+	5.3157	3	0.7704	rp	7298-84-2	81721	HMDB0028922	44685	-	42677.3	36775.8	38717.8	607.89	1114.3	921.63	55553.4	55747.3	55138.9	999.85	724.55	345.11	703.19	680.41	61.28	48435.7	48196.9	40375.7	46179.9	18936.1	19524.5	44876.5	47862.5	99712.8	62183.9	53671.7	61065.2	46846.1	47201.7	73471.1	39119.4
MEDN1584	T3_positive	Tetrahydrocurcumin	Phenolic acids	Phenolic acids	C21H24O6	355.153	372.157	6.5224	[M+H-H2O]+	0.262995	3	0.7703	rp	36062-04-1	124072	HMDB0005789	-	-	14400.3	12506.1	13910.4	32936.2	32855.3	42560.7	3036.29	3406.25	3526.9	10798.7	12232.7	13060.5	31954.4	35860.9	23297.7	8303.92	7748.52	6454.88	13279.1	14242.3	12774.7	20531.2	16759.7	15760.5	27450.5	22500.6	25419.9	46021.3	42642.5	38890.3	19428.5
MW0147840	T3_positive	Crustacean Erythrophore Concentrating Hormone	Others	Ketone compounds	C45H59N11O11	952.449	929.44	4.8163	[M+Na]+	12.3169	3	0.7701	rp	37933-92-9	123998	-	-	-	3074.09	5415.64	3842.71	1272.88	1689.86	1204.25	8180.22	11671.1	7468.97	1281.1	1332.72	1086.38	1754.35	2056.07	197.91	3846.72	2762.99	1441.02	3694.43	1572.37	317.57	4893.29	3511.55	5087.92	16489.8	23327	18280.9	5066.35	2055.87	5017.17	4051.24
MW0015923	T3_positive	Artemisinin	Terpenoids	Sesquiterpenoids	C15H22O5	247.132	282.147	5.2745	[M+H-2H2O]+	0.915601	3	0.7701	rp	63968-64-9	68827	-	532	C09538	81290.5	75847	79895	103163	105790	106555	205695	216938	216658	180189	167696	166504	189411	186095	185339	216900	193732	217856	148809	151755	154649	42763.2	35198.4	35948.8	21934.8	18522.5	13823	33926.6	28435.7	32543.7	119703
MEDP1593	T3_positive	S-Lactoylglutathione	Organic acids	Organic acids	C13H21N3O8S	443.123	379.105	0.808	[M+CH3CN+Na]+	2.38081	3	0.7699	rp	25138-66-3	119450	HMDB0001066	-	-	179247	184803	190802	292005	320320	313047	340659	401619	356498	100047	88178.7	97499.1	299608	264744	296467	396345	377120	446268	208587	219475	217917	189682	205860	183537	77016.3	16477.5	16069	50270.1	6791.62	70471.9	262968
MEDL02742	T3_positive	Delphinidin 3-sambubioside	Flavonoids	Anthocyanidins	C26H29O16+	615.181	597.146	3.0541	[M+NH4]+	0.0642948	3	0.7692	rp	53158-73-9	74977035	HMDB0038003	-	-	2086.74	2085.57	906.2	1464.95	891.9	727.78	1097.29	1344.51	1030.79	1445.84	510.96	1468.98	741.64	1463.74	589.86	1795.79	1103.46	1346.86	590.08	1231.05	788.49	866.47	766.22	992.59	12450.1	10481.1	10807.7	26332.7	22993.6	19038.6	2851.92
MEDN0150	T3_positive	8-Hydroxyguanosine	Nucleotides and derivatives	Nucleotides and derivatives	C10H13N5O6	338.05	299.087	1.0059	[M+K]+	0.331911	3	0.7687	rp	3868-31-3	135407175	HMDB0002044	-	-	47335.9	48509.4	37102.4	6429.55	1640.51	4863.78	83931.2	55548.5	99737.4	6253.38	5450.75	5075.16	8247.35	6855.5	5569.36	98443.3	107452	94662.7	1957.99	3810.53	3303.85	36117.9	24229.6	34749.1	4054.65	1763.89	918.15	203.7	710.68	441.78	25121.2
MEDN0721	T3_positive	Metronidazole	Heterocyclic compounds	Heterocyclic compounds	C6H9N3O3	360.154	171.064	3.6029	[2M+NH4]+	5.71237	3	0.7681	rp	443-48-1	4173	HMDB0015052	-	C07203	18617.5	18394.1	15071.4	7734.03	5488.37	3488.43	11325.4	14180	13916.1	4557.31	3139.08	4936.31	6456.37	3634.68	4721.32	19008.6	16496	17850.5	20295.6	18883.3	21008	23595	23911.2	30696.5	30828.1	15107.4	47091.6	32237	32627.8	31347.5	16502.8
MEDL02393	T3_positive	N-Methylnicotinamide	Alkaloids	Pyridine alkaloids	C7H8N2O	295.102	136.064	3.1041	[2M+Na]+	6.80007	3	0.7675	rp	114-33-0	64950	HMDB0003152	-	-	5915.12	23001	8197.96	6778.52	64013.9	57643.6	3288.94	1928.86	3153.47	3982.81	4809.84	3835.35	32501.9	33542.9	33569	5075.41	17712.6	4537.45	157784	149795	142912	3374.74	5578.97	5614.15	74458.8	75408.6	66374	136182	130372	126746	54335.7
MEDP1592	T3_positive	Citicoline	Nucleotides and derivatives	Nucleotides and derivatives	C14H26N4O11P2	489.113	488.107	0.821	[M+H]+	5.52617	3	0.7668	rp	987-78-0	13804	HMDB0001413	3581	C00307	64417.2	69523.8	66432.2	105907	115767	105927	36959.3	42585.7	40728.9	116569	107831	107877	157980	126526	116745	39179.4	31390.4	44637.5	88020.6	92250.1	89270.7	45578.3	108528	119705	163094	121844	153843	82080.9	90824.2	80608.3	128212
MEDL00369	T3_positive	Glutamyl-phenylalanine	Amino acids and derivatives	Amino acids and derivatives	C14H18N2O5	341.137	294.122	3.3435	[M+HCOO+2H]+	6.25178	3	0.7665	rp	20556-22-3	18653118	HMDB0029156	-	-	209189	202023	191488	231348	228647	228031	291880	332691	306723	227280	243107	227977	257034	254368	243571	248474	245987	250474	196448	221832	204771	311276	179122	299315	232416	246426	244269	393106	386724	216143	233569
MEDN0431	T3_positive	N2,N2-Dimethylguanosine	Nucleotides and derivatives	Nucleotides and derivatives	C12H17N5O5	311.127	311.123	3.563	[M+]+	11.3988	3	0.7662	rp	2140-67-2	135501639	HMDB0004824	-	C74036	56340.6	53623.9	49478.3	51178.4	33493.4	41878.3	29028.6	30701	31954.4	40225.4	26766.2	38581.5	46029.6	50126.7	47444.1	41201.6	37070.2	32504	35931.2	34208.8	34424.1	56504.8	56320.3	44507.3	28401.4	36573	34277.6	54444.3	47975.3	55314.7	43900.3
MW0137959	T3_positive	Dihydrodaidzein	Flavonoids	Isoflavones	C15H12O4	551.123	256.074	2.847	[2M+K]+	20.8659	3	0.7657	rp	17238-05-0	176907	HMDB0005760	-	-	61218	63931.8	56940.4	61682.7	58610.1	62009.5	79945.2	81374.6	78617.9	57571.1	57166	51487.7	59691.8	66347.9	57982.2	78625.8	71428.3	81403.1	57291.9	54554.4	61886.8	41381.2	45146.1	41605.1	58416.9	55400.5	59905.5	23558.2	22394.2	19052.9	56944
MW0103717	T3_positive	Zidovudine	Nucleotides and derivatives	Nucleotides and derivatives	C10H13N5O4	382.112	267.097	4.1189	[M-2H+3K]+	8.6059	3	0.7655	rp	30516-87-1	35370	HMDB0014638	-	C07210	4621.95	6125.84	5547.69	17907.3	19059.9	19418.1	7830.31	6465.6	7323.7	2689.26	3113.16	2796.99	12100	13225.6	11987.9	7926.6	11277.1	8325.27	11226.6	10368.8	11421.4	13437.8	42294.8	16186.6	534.74	1085.4	448.63	6161.17	10017.8	9292.86	9081.58
MW0111333	T3_positive	Triethanolamine	Alcohol and amines	Amines	C6H15NO3	191.142	149.105	3.2818	[M+CH3CN+H]+	6.44238	3	0.7655	rp	102-71-6	7618	HMDB0032538	-	C06771	33665.7	32639	30807.1	84607.3	91161.2	81734.6	29994.5	29917.4	28587.8	17242.3	16910	17859.8	74312.9	94060.5	33601.7	26507.1	30886.6	26460.9	72275.3	101186	78633.6	65878.8	64374.5	65220.7	113135	109588	100677	37090.1	39738.6	40743.6	56871.9
MEDN1363	T3_positive	l-Alanyl-l-glutamine	Amino acids and derivatives	Amino acids and derivatives	C8H15N3O4	331.088	217.106	2.2834	[2M+K]+	1.17413	3	0.7655	rp	39537-23-0	123935	HMDB0028685	-	-	1925.58	1867.83	1034.1	289.36	628.33	1506.38	1866.89	2135.64	1029.82	786.04	1020.78	1203.89	306.4	314.09	272.02	2668.44	2085.78	3328.42	3048.03	2038.32	989.46	4218.02	2766.45	3769.56	4782.38	3277.95	2616.75	251.96	380.14	1311.53	2012.71
MEDL02026	T3_positive	4-Hydroxy-3-methoxycinnamaldehyde	Phenolic acids	Phenolic acids	C10H10O3	225.075	178.063	2.9643	[M+HCOO+2H]+	2.96675	3	0.7651	rp	20649-42-7	5280536	HMDB0141782	-	C02666	39875.4	43973.6	41672.8	30925.6	29255.4	30694	21986	24288.9	21982.8	816.96	6376.96	3618.75	24363.2	22226.3	28145.4	34951	30849.7	33822.2	41326.8	39033.7	42800.9	92629.2	92693.6	92076.2	10360.9	9722.53	9077.93	50003.5	47081.4	49801.2	38074.2
MEDP0777	T3_positive	Diethyl malonate	Organic acids	Organic acids	C7H12O4	343.138	160.074	3.6823	[2M+Na]+	4.15966	3	0.7647	rp	105-53-3	7761	HMDB0029573	-	-	43246.9	65401.7	64266.9	4302.17	7716.72	8423.04	45258	38250.5	40578.4	3527.02	5508.25	1254.08	4566.75	5205.86	6803.71	46212.5	48587.4	51408.6	8081.07	6430.15	8156.82	82040.2	86097.5	85657.2	9313.37	14532.3	14192.1	47051.7	43732	41949.8	45207
MEDP1764	T3_positive	Harmaline	Alkaloids	Plumerane	C13H14N2O	429.226	214.111	6.3439	[2M+H]+	4.37852	3	0.7632	rp	304-21-2	3564	HMDB0030310	-	C06536	29824.2	25516.1	28231.1	10785.8	6532.45	6607.8	32354.4	86105	28696.2	2401.6	2079.81	2073.92	7075.82	9853.03	8373.09	63143.5	22519	26738.9	11532.3	15014.5	12509.5	14506.5	13554.4	20008.8	21058.5	19773.7	18739.1	14070.8	12660.9	13185.5	17947.3
MEDP0617	T3_positive	N-(2-Furoyl)glycine	Amino acids and derivatives	Amino acids and derivatives	C7H7NO4	169.034	169.037	1.3638	[M+]+	7.71997	3	0.7618	rp	5657-19-2	21863	HMDB0000439	5428	-	31711.2	31279.5	35243.6	5188.37	7550.96	17509.4	17146.5	17855.5	18834.1	5159.15	5135.98	4754.54	4242.72	21124.2	5023.47	17227	15373	16736.4	29406.1	26355.4	30970	14251.3	14754.5	15966.2	25869	26984.7	27596	4389.05	3385.2	700.59	17290
MEDN0052	T3_positive	N6-Acetyl-L-lysine	Amino acids and derivatives	Amino acids and derivatives	C8H16N2O3	189.122	188.116	1.334	[M+H]+	1.42142	3	0.7613	rp	692-04-6	92832	HMDB0000206	5216	C02727	8070.77	6223.6	9007.83	1803.67	3253.78	3455.05	4631.89	8443.98	9532.94	1941.72	2792.68	2415.82	4084.91	4022.18	2851.11	4809	5740.35	4775.78	3185.56	1785.47	3808.17	899	1684.73	1833.83	1705.53	1227.93	862.29	3259.11	2466.64	1819.23	3678.4
MW0132666	T3_positive	Isolimocitrol	Others	Ketone compounds	C18H16O9	377.083	376.079	3.2441	[M+H]+	5.96328	3	0.7613	rp	1171-97-7	15290461	HMDB0136140	-	-	10637.8	6929.91	8679.72	12852.7	12241.9	12521.3	10196.8	10414.3	12115.4	15240.4	13388.4	13471.1	13275.9	12197.9	12633.3	7800.62	6640.75	9925.46	12094.7	11618	11312.4	2898.34	4528.83	3939.98	9576.01	12037	11114	8667.59	8908.78	9239.33	9684.69
MEDP1800	T3_positive	Sanguinarine	Alkaloids	Isoquinoline alkaloids	C20H14NO4+	350.126	332.092	2.486	[M+NH4]+	1.98484	3	0.7613	rp	2447-54-3	5154	HMDB0029367	-	C06162	4294.59	4263.55	3596.14	3197.68	2865.98	3200.98	2926.68	863.67	3130.34	824.85	1515.37	1429.95	1816.71	3333.62	2916.51	4387.4	3751.54	5324.51	2313.92	2928.18	4867.82	6134.13	5050.33	5618.02	2852.5	1660.3	2621.9	3355.2	3645.15	3090	4252.51
MW0011623	T3_positive	(S)-25-Hydroxy-14,16-hentriacontanedione	FA	Others	C31H60O3	519.404	480.454	8.3251	[M+K]+	13.0004	3	0.761	rp	33256-70-1	537150	HMDB0032125	-	-	1006.77	4311.86	221.19	10275.4	8282.93	8777.99	2156.67	1615.2	2037.78	6870.61	5211.51	5302.56	8050.62	8850.65	8535.24	1695.28	887.01	5993.67	8595.03	7932.54	10481.7	7807.38	942.82	870.74	1694.35	1956.35	1266.58	4295.11	4362.48	4295.58	3411.55
MEDP0176	T3_positive	Thymidine	Nucleotides and derivatives	Nucleotides and derivatives	C10H14N2O5	327.184	242.09	3.1939	[M+K+HCOOH]+	1.32769	3	0.7608	rp	50-89-5	5789	HMDB0000273	3375	C00214	2221.65	2143.36	952.83	166.5	581.18	625.39	89.15	413.94	251.91	214.14	191.85	170.88	88.38	374.84	253.73	703.75	1044.6	451.18	250.42	68.3	426.57	4559.36	2991.66	2801.36	701	1253.43	713.27	2881.97	596.88	2817.38	938.47
MW0169164	T3_positive	Flavone	Flavonoids	Flavones	C15H10O2	223.073	222.068	4.9162	[M+H]+	6.73936	3	0.7606	rp	525-82-6	10680	HMDB0003075	3359	C10043	7226.42	1407.77	1942.22	7137.49	7154.72	7117.73	6810.97	7298.82	7397.98	5781.41	5831.06	5671.4	6926.63	6975.28	6891.01	8016.59	8234.78	8313.55	25694.2	26399.5	247029	7565.01	7718.54	7812.52	7845.22	7754.52	7575.28	8402.92	7836.99	8014.15	28247.4
MEDP1031	T3_positive	1-Phenylethanol	Phenolic acids	Phenolic acids	C8H10O	245.152	122.073	4.8163	[2M+H]+	3.93918	3	0.7603	rp	98-85-1	7409	HMDB0032619	-	C07112	32.6	45.02	62.03	53.83	88.96	32.24	59.53	30.41	51.89	27.43	37.08	12.9	76.77	52.63	107.14	84.14	36.19	68.68	27.76	15.27	30.17	105.62	43.48	74.2	20213.8	19932.1	10623.3	155.04	99.28	127.96	2352.57
MEDP1962	T3_positive	IAA-L-Ala	Amino acids and derivatives	Amino acids and derivatives	C13H14N2O3	310.131	246.1	1.1855	[M+CH3CN+Na]+	0.702954	3	0.7602	rp	57105-39-2	644225	-	-	-	770.71	779.36	867.95	24.85	11.32	45.27	464.96	499.05	336.35	10.85	58.6	21.52	3.51	37.32	4.02	494.43	527.79	453.98	32.47	12.9	23.14	29.59	104.03	93.15	24.2	52.88	4.62	18.13	39.27	19.43	375.86
MEDP0384	T3_positive	Isoxanthopterin	Nucleotides and derivatives	Nucleotides and derivatives	C6H5N5O2	376.123	179.044	2.6061	[2M+NH4]+	0.377867	3	0.7599	rp	529-69-1	135398700	HMDB0000704	-	C03975	1594.65	2014.12	2754.76	4106.57	4335.72	4765.42	121.32	1647.79	121.58	2197.44	1995.23	2251.33	4409.9	4034.11	3228.13	2322.36	76.25	90.1	12669.4	12801	12540.8	5194	4813.51	4609.76	18783.5	18302.5	19998.5	22562.3	19509.1	23877	8673.81
MEDL02759	T3_positive	2-Hydroxyglutarate	Organic acids	Organic acids	C5H8O5	214.986	148.037	0.2532	[M-2H+3Na]+	9.82904	3	0.7595	rp	2889-31-8	43	HMDB0059655	-	C02630	791.72	476.13	57.96	34.38	59.66	224.05	37.6	28.59	45.85	268.59	22.7	13.38	157.38	10.89	17.5	19.73	28.25	17.53	29.37	212.11	26.49	151.37	167.61	221.42	10.71	21.47	66.2	248.49	215.18	12.09	556.54
MEDN0149	T3_positive	7-Methylxanthine	Nucleotides and derivatives	Nucleotides and derivatives	C6H6N4O2	230.069	166.049	1.1657	[M+CH3CN+Na]+	7.25171	3	0.7594	rp	552-62-5	68374	HMDB0001991	-	C16353	61706.1	74980.3	38897.6	121943	94932.4	108909	80469.3	37911.9	79588	93722.2	92684.1	94428.3	116924	138788	86502.7	44581.9	43836.2	27816.8	63412.9	67512.6	59006.8	5767.86	3126.29	4896.11	9691.15	8648.76	9445.42	3344.43	705.41	3085.68	50599.9
MW0006587	T3_positive	Cinnarizine	Benzene and substituted derivatives	Benzene and substituted derivatives	C26H28N2	432.238	368.225	6.5027	[M+CH3CN+Na]+	8.71212	3	0.7593	rp	298-57-7	1547484	HMDB0014708	-	-	354971	342598	364484	545763	450465	572103	572968	390832	382136	463546	437138	493352	451214	412994	434688	327210	233614	283152	467630	459749	411727	382098	382176	370702	500630	922568	530256	1.7633e+06	1.67593e+06	1.92118e+06	568749
ZINC14757232	T3_positive	Kaempferol 3,4',7-triacetate	Flavonoids	Flavonols	C21H16O9	435.061	412.079	1.4637	[M+Na]+	13.1826	3	0.7587	rp	143724-69-0	44584293	-	-	-	29453.1	27913.2	27556.1	227.65	2910.97	4433.09	39750.5	16927.8	41751	3793.69	28.86	3748.53	3097.98	4889.23	3829.65	63232.8	62644.4	3470.9	3511.85	4407.95	26.91	6688.12	6552.37	21592.9	9035.73	9471.35	9570.2	89.68	5878.54	3756.41	10416.8
MW0139977	T3_positive	Yangonin	Others	Stilbene	C15H14O4	517.184	258.089	6.5422	[2M+H]+	2.98609	3	0.7584	rp	500-62-9	5281575	HMDB0034144	-	C09980	6309.54	3764.04	6329.37	6569.77	7650.16	4255.75	11474.6	6570.38	10016.4	3416.32	4775.47	4318.05	943.37	1740.11	2866.02	8149.66	10180.5	10252.5	8264.23	8838.66	7398.43	1042.87	262.94	1788.27	15747.6	17780	15910.7	9000.35	8670.91	13080	10652.2
MEDN1562	T3_positive	Monobutyl phthalate	Others	Lactones	C12H14O4	223.095	222.089	3.3237	[M+H]+	1.80374	3	0.7581	rp	131-70-4	8575	HMDB0013247	-	-	7545.46	5880.05	11125.9	10848.8	10731.7	9725.6	3705.77	3663.47	3526.67	15640.3	6593.58	5597.03	7384.6	8185.94	7923.93	5560.92	7669.49	5027.58	6471.55	7319.06	7262.57	3830.69	5358.32	5296.84	6495.64	7177.61	6681.96	8271.63	6217.98	7548.11	9380.07
MW0014136	T3_positive	3-Hydroxyvalproic acid	Organic acids	Organic acids	C8H16O3	183.1	160.11	3.503	[M+Na]+	2.07282	3	0.758	rp	58888-84-9	134459	HMDB0013899	-	C16651	12269	8949.77	12051.6	5377.77	6722.9	7284.48	14846.1	14181.1	14067.2	10535.5	10486.7	11860.1	6698.71	6046.01	5317.91	9642.43	11146.5	10140.9	12185.5	12152	11580	16610.4	17372.3	17548	6793.76	7137.07	7318.15	30587.9	31696.1	29469.8	14241.5
MEDP1563	T3_positive	2-Amino-2-deoxy-D-gluconic acid	Others	Saccharides	C6H13NO6	429.121	195.074	3.543	[2M+K]+	6.01132	3	0.7579	rp	3646-68-2 | 6165-14-6	73563	-	3334	C03752	25155.1	26888.8	24284.1	4582.17	9649.26	7027.58	9799.31	5597.42	7415.22	594.67	574.02	933.19	5286.09	6267.77	5419.58	30351.2	29926	32406.9	234.9	589.51	341.26	15134.5	13666.5	16422.1	8806.33	8156.77	7870.01	3246.52	2240.15	1472.69	9876.88
MEDP0894	T3_positive	3-Methoxytyramine	Phenolic acids	Phenolic acids	C9H13NO2	373.147	167.095	2.2863	[2M+K]+	9.28525	3	0.7566	rp	554-52-9	1669	HMDB0000022	5094	C05587	3476.83	5096.01	3734.39	1493.67	4350.3	1942.46	882.95	897.6	960.26	1092.86	2025.87	1861.21	2950.46	884.94	1389.94	1966.25	841.63	1097.17	4161.82	3341.11	2870.31	2729.62	2273.94	1981.13	5270.48	6733.61	4216.33	8073.11	7699.43	5591.05	3068.7
MW0142520	T3_positive	3-Methyl-6-methoxy-2-octaprenyl-1,4-benzoquinone	Benzene and substituted derivatives	Benzene and substituted derivatives	C48H72O3	696.539	696.548	6.899	[M+]+	6.7758	3	0.7563	rp	7200-29-5	5280836	-	-	C05814	64.61	8086.39	5899.68	5386.97	7397.26	4491.31	2705.68	2983.18	3643.48	134.89	11601.9	4697.94	4750.85	4098.67	2933.24	1097.5	2041.07	2372.14	351.96	7621.66	5636.62	4453.9	5497.25	3712.15	4359.74	3388.94	3665.43	4315.45	4774.78	9865.39	10603
MEDL02381	T3_positive	4-Ethylbenzoic acid	Phenolic acids	Phenolic acids	C9H10O2	197.079	150.068	3.6625	[M+HCOO+2H]+	3.56797	3	0.7557	rp	619-64-7	12086	HMDB0002097	6486	-	35722.8	28969.5	28358.8	26738.5	16228.7	14960.6	24136.6	22345.3	21767.5	13127.9	12201.8	11802	20842.5	14461.2	12801.5	35305.5	35096.7	33312.6	13072	12075.8	11460.9	57296.3	51888.9	57600.4	41104.4	44772.1	41349.9	27231.3	26213	27131.6	29095
MEDN0579	T3_positive	N-lactoyl-phenylalanine	Amino acids and derivatives	Amino acids and derivatives	C12H15NO4	306.099	237.1	2.2056	[M+Na+HCOOH]+	8.15627	3	0.7552	rp	183241-73-8	11075454	HMDB0062175	-	-	1663.05	1514.41	675.05	445.38	450.86	444.12	523.05	231.31	409.04	96.95	198.66	42.29	347.32	258.02	667.4	234.17	362.21	255.55	715.94	1133.69	333.61	1606.26	1693.28	625.8	746.4	1260.23	643.31	4185.15	4196.99	4200	698.89
MEDP0734	T3_positive	2-Aminophenol	Alkaloids	Phenolamine	C6H7NO	110.063	109.053	3.2039	[M+H]+	9.96659	3	0.7547	rp	95-55-6	5801	-	-	C01987	48249.5	49739.7	49203.1	48567.8	49070	47691.9	54413.8	51674.4	52435.4	53559.1	53884.3	52596.4	47661	47135.4	51180.9	51353.2	48967.8	45951.9	48226.1	51158.4	49393.6	45423.5	45561.7	42936.5	48895.8	47912	44297.9	45929.8	44205.2	44217.5	47470.1
MW0103535	T3_positive	2',3'-Dideoxyinosine	Nucleotides and derivatives	Nucleotides and derivatives	C10H12N4O3	300.106	236.091	1.4637	[M+CH3CN+Na]+	2.33155	3	0.7546	rp	69655-05-6	135398739	HMDB0015037	-	C06953	21121.7	21270.2	19318.6	1182.95	1492.08	1422.41	19320.2	18802.9	19093.5	11954.6	11197.4	7718.18	3733.7	3610.86	4640.48	16352.6	20145.2	17165	2189.06	6913.19	5356.4	7528.83	12525.1	12876.2	6784.39	5764.11	4993.52	4147.44	3667.81	2866.79	11366.1
MEDP1615	T3_positive	Azobenzene-4-sulfonic acid	Organic acids	Organic acids	C12H10N2O3S	285.033	262.041	0.5705	[M+Na]+	4.92492	3	0.754	rp	2484-88-0	17210	-	-	-	114934	121846	123766	213035	198768	147821	84427.4	80357.1	91027.1	137915	133605	177133	136685	137145	216260	85905.3	90997.7	78302.7	111319	124708	119131	133480	103818	136785	128913	122172	116341	216161	234531	223170	130870
MEDN1793	T3_positive	protoveratrine A	Alkaloids	Steroid alkaloids	C41H63NO14	811.459	793.425	7.9491	[M+NH4]+	1.20848	3	0.7529	rp	143-57-7 | 1360-61-8	8931	-	43918	-	987.01	1334.97	974.77	1687.73	2252.93	833.62	1282.12	1832.6	1234.36	198.17	194	567.86	1428.2	951.67	1254.38	3324.27	2829.43	4144.79	1630.06	2447.74	1503.77	2385.46	557.34	988.77	486.85	475.16	314.8	754.88	1180.85	2211.76	2405.71
MW0126326	T3_positive	Pyridine-3,4-dicarboxylic acid	Organic acids	Organic acids	C7H5NO4	209.058	167.022	4.5958	[M+CH3CN+H]+	5.21851	3	0.7527	rp	490-11-9	10273	HMDB0000232	-	-	534.51	516.96	989.72	73717.1	73895.1	73510.4	70344.8	609.42	124.17	192.34	60224.2	58575.1	71539.4	72041.5	139.03	306.06	85050.5	85864.6	249452	266222	236457	78053.8	79718.3	80538.1	80830.4	80005.2	78173.4	86786.9	460.6	82771.5	26125
MEDN1575	T3_positive	Rhapontigenin	Others	Stilbene	C15H14O4	259.095	258.089	6.7211	[M+H]+	3.05855	3	0.7527	rp	500-65-2	5320954	HMDB0031842	-	-	6.74	45.73	16.65	446.09	526.38	601.63	415.97	359.2	348.86	37.61	16.17	3.57	354.27	320.8	356.29	85.71	442.45	64.11	626.56	564.06	455.11	44.3	140.6	23.59	2804.63	3170.57	3053.41	16592.4	15189.4	16371.2	3605.43
MEDP0598	T3_positive	2'-Hydroxy-5'-methylacetophenone	Benzene and substituted derivatives	Benzene and substituted derivatives	C9H10O2	339.107	150.068	3.9991	[2M+K]+	19.7131	3	0.7526	rp	1450-72-2	15068	HMDB0032592	-	-	215669	193086	190185	201582	202759	197439	112755	117207	120513	140505	92289.9	130144	154514	377476	147178	192188	190326	188136	191428	173840	174991	143833	143325	141413	280003	194884	278708	392489	387611	421885	171503
MW0106196	T3_positive	Cyanuric acid	Organic acids	Organic acids	C3H3N3O3	130.022	129.017	5.6401	[M+H]+	8.85813	3	0.7524	rp	108-80-5	7956	HMDB0041861	-	C06554	14609.2	18804.2	15255.5	31842.4	54419.8	55154.6	46135.4	47050.5	27139.3	32437	57030.5	55131.2	54365.9	42988.3	51051.6	44146.3	3184.12	44447.7	55548.6	57038.8	55679.1	47049	40936.5	42485.4	40656	37725.7	38854.2	35137.7	39737	37473	41879.2
MEDP1739	T3_positive	4-Formyl-2-methoxyphenyl acetate	Phenolic acids	Phenolic acids	C10H10O4	195.064	194.058	3.1639	[M+H]+	2.61354	3	0.7524	rp	881-68-5	61229	HMDB0029663	-	-	105342	93957.1	97194.4	70354	67614	69924.3	91765	82089.4	86403.7	85907.1	82305.8	81811.6	74556.9	82209.7	71460.3	90523.9	98538.2	88053.2	122791	115175	111986	97015.4	90674.3	94494.5	55035.4	54496.8	53466.9	68389.8	70166.9	69605.4	98142.2
MEDP1604	T3_positive	3-Indoleacetonitrile	Alkaloids	Plumerane	C10H8N2	203.08	156.069	1.4637	[M+HCOO+2H]+	3.11249	3	0.7523	rp	771-51-7	351795	HMDB0006524	-	C02938	99130.8	98553.6	92640.8	15514	15831.9	15184.4	74644.1	60868.4	54425.1	7234.06	7236.84	7574.46	12381.2	14522.5	16859.5	61182.6	44143.1	44218.8	14643.4	15183.4	14122.6	88489.6	90323.8	87365.1	40794.4	40114.2	37409.4	30857.7	30664.4	29600.2	51656
MW0118129	T3_positive	2-[2-(1H-indol-3-yl)ethyl]hexahydro-1H-isoindole-1,3(2H)-dione	Alkaloids	Plumerane	C18H20N2O2	319.137	296.152	2.7671	[M+Na]+	13.695	3	0.7521	rp	432015-53-7	2912699	-	-	-	5662.48	5377.21	5987.67	325.12	62.07	104.11	2894.79	3265.97	2858.13	554.89	264.46	130.37	214.57	456.01	851.45	3910.61	1486.96	4047.5	278.26	131.65	242.83	17471.9	18244.3	18022	495.66	129.87	298.78	2448.88	295.77	243.44	3180.81
MEDP1234	T3_positive	Dopaquinone	Benzene and substituted derivatives	Benzene and substituted derivatives	C9H9NO4	264.053	195.053	1.8809	[M+Na+HCOOH]+	14.6273	3	0.7517	rp	4430-97-1	439316	HMDB0001229	354	C00822	20474.6	21113.5	16600.7	15722	12767.7	14869.9	17120.9	17473.8	20984.7	14402.8	16959.1	14404.1	16247.6	21100.2	14318.7	12237.2	10416.8	10577.9	14169.8	12135.5	12471	146.52	1346.01	1631.37	5046.67	4355.73	4260.63	1046.1	1736.24	2067.05	11457.7
MEDP0588	T3_positive	Ritalinic acid	Organic acids	Organic acids	C13H17NO2	283.137	219.126	1.1558	[M+CH3CN+Na]+	12.8766	3	0.7514	rp	19395-41-6	86863	HMDB0042008	-	-	3122.08	2549.47	4489.41	3985.7	5926.61	4269.04	661.16	995.54	1881.6	2120.81	2186.04	1651.01	5560.1	4152.67	5361.04	3062.04	923.82	3409.17	6225.08	11523.7	10730.4	7102.08	8527.37	6236.4	10987	6088.38	6010.64	11919	10728.9	20421.3	8519.21
MEDN1479	T3_positive	N-Palmitoyl Taurine	Organic acids	Organic acids	C18H37NO4S	432.24	363.244	4.776	[M+Na+HCOOH]+	2.96021	3	0.7508	rp	83982-06-3	14504290	HMDB0240594	-	-	56413.3	59958.3	49503.6	116507	118198	121950	60652.8	69200.2	72140.5	25064.5	25628.6	22185.8	109615	115284	113225	140120	149584	147077	98659.5	100265	103425	18915.2	21982.4	23319.1	8677.82	14854.1	10455.3	17772.7	15944.9	11278.6	56903.5
MEDN1050	T3_positive	Phenyl acetate	Phenolic acids	Phenolic acids	C8H8O2	290.141	136.052	4.9162	[2M+NH4]+	7.51627	3	0.7505	rp	122-79-2	31229	HMDB0040733	-	C15583	320.81	324.08	370.39	4233.55	4155.36	5330.34	319.66	71.63	54.2	4111.1	4289.42	3886.89	5015.09	4618	5858.11	239.71	170.52	394.61	707.28	719.59	661.29	279.53	184.47	279.47	102.79	41.1	146.97	76.52	104.93	152.58	1620.09
MEDP0592	T3_positive	3-Dehydrosphinganine	Lipids	Sphingolipids	C18H37NO2	317.322	299.282	5.7006	[M+NH4]+	10.8171	3	0.7502	rp	16105-69-4	439853	HMDB0001480	3428	C02934	4939.7	5384.2	5205.27	4421.3	4752.36	4513.2	4280.03	4102.63	4122.15	4771.01	4525.82	3143.54	3585.95	3524.26	3819.11	3770.4	2935.63	3364.32	3369.26	4093.11	3681.11	2228.62	3079.21	2171.72	3675.03	3680.6	3283.43	3528.1	3026.82	2715.59	5261.9
MW0154984	T3_positive	Penitrem E	Heterocyclic compounds	Heterocyclic compounds	C37H45NO6	638.301	599.325	5.6804	[M+K]+	13.8681	3	0.7499	rp	78213-66-8	3086087	-	-	C20597	22535.6	21703.4	20978.6	1677.78	2848.31	9783.93	7046.65	6055.72	10087	7765.62	7952.62	8424.7	5781.24	420.46	2821.14	7439.8	4421.22	8592.25	22212.7	17670.8	20363.4	16235.7	10850.3	12296.5	24491.6	22886.5	24283.1	31257.5	27585	31229.4	13999.5
MW0011105	T3_positive	Zapa	Organic acids	Organic acids	C4H6N2O2S	164.041	146.015	4.5186	[M+NH4]+	0.0045	3	0.7499	rp	92138-10-8	6604703	-	-	-	19679.8	23165	24682	23700	18099.4	24906.6	11238.7	14132.1	13833.9	18571.1	18062	17641.2	19353.7	138375	185420	14463.2	18319.8	49132.2	21035.5	19226.2	18334.5	6923.64	13696.5	17941.5	21091.3	19546.6	20789.5	179158	30497.8	23122.2	21644.1
MEDN0101	T3_positive	Theobromine	Alkaloids	Alkaloids	C7H8N4O2	361.125	180.065	1.7438	[2M+H]+	1.08622	3	0.7497	rp	83-67-0	5429	HMDB0002825	1456	C07480	2091.27	1003.18	3310.38	1050.59	434.61	120.47	638.42	365.25	1474.7	190.1	915.2	133.44	948.55	851.48	786.71	2128.04	1149.49	608.9	3623.46	1661.95	1841.15	5280.2	1110.11	4248.41	3868.77	2989.11	3387.29	5080.72	5492.08	2731.1	2528.57
MW0152077	T3_positive	Lactitol dihydrate	Others	Lactones	C12H28O13	381.159	380.153	2.4661	[M+H]+	0.022	3	0.7495	rp	81025-03-8	157354	-	-	-	10898.8	4190.19	6145.36	366.77	805.64	395.02	3339.07	3123.99	3477.02	108.62	552.12	1148.93	80.43	435.42	510.66	801.13	581.43	1185.74	655.8	97.55	41.74	7473.31	6251.58	9422.19	1549.21	2143.48	2471.79	2059.96	254.26	903.38	2421.67
ZINC12153800	T3_positive	n-Butyl-beta-d-fructopyranoside	Others	Saccharides	C10H20O6	275.091	236.126	2.7066	[M+K]+	0.02875	3	0.7493	rp	67884-27-9	50914217	-	-	-	1557.84	1378.01	1724.13	1430.21	1171.74	507.13	2073.61	1883.08	1611.17	17.77	643.28	72.93	505.53	77.27	840.66	3175.47	1076.7	1408.91	733.67	670.54	1208.9	2284.23	3146.09	4911.29	641.14	1554.2	406.39	1410.15	695.39	311.8	661.5
MW0156336	T3_positive	Rapanone	Others	Ketone compounds	C19H30O4	667.418	322.214	6.5748	[2M+Na]+	4.58448	3	0.7491	rp	573-40-0	100659	-	-	-	78650.9	64141.7	69662.2	107510	88770.2	60448.1	62726.6	65744.9	76730.8	78308	107314	74683.2	55750.1	57453.7	101665	81364.3	182784	86769.7	52276.1	54381	80553.4	61773.3	65282	68159.6	66525.7	59561.7	36595.4	62840.5	62893.5	157654	78090.3
MW0012326	T3_positive	13-Hydroxy-5'-O-methylmelledonal	Benzene and substituted derivatives	Benzene and substituted derivatives	C24H30O9	463.2	462.189	2.4067	[M+H]+	0.0374306	3	0.7491	rp	112471-06-4	131751876	HMDB0035864	-	-	1941.99	1240.61	2066.37	3626.16	4427.51	8120.66	9292.55	9808.72	10676.4	3884.58	6049.18	3668.88	8969.61	9973.27	6338.6	6891.76	7231.1	8272.38	8723.49	8543.91	7639.73	317.6	446.38	430.12	98.58	482.63	492.03	2109.86	178.67	953.01	4183.34
MW0000901	T3_positive	Biphenyl-4-yl 4-methylbenzenesulfonate	Benzene and substituted derivatives	Benzene and substituted derivatives	C19H16O3S	363.041	324.082	4.2176	[M+K]+	0.038	3	0.7491	rp	76996-40-2	262323	-	-	-	365.09	515.27	958.53	672.28	123.78	304.15	318.8	493.57	357.64	461.69	386.57	209.14	400.61	405.27	22.83	523.3	901.78	1043.3	617.41	1303.17	1413.21	405.43	473.11	152.24	300.92	2593.21	1748.52	396.5	28.46	772.47	476.25
MW0015364	T3_positive	8-Propanoylneosolaniol	Alcohol and amines	Alcohols	C22H30O9	477.148	438.189	5.4686	[M+K]+	0.0394807	3	0.749	rp	111112-47-1	183169	HMDB0038562	-	-	413.27	1156	590.71	377.58	538.44	123.35	3724.14	2477.46	693.57	281.3	281.6	242.82	306.51	470.92	96.51	2766.39	1260.68	1873.57	675.49	299.15	116.22	34.76	111.29	600.57	465.02	1520.5	551.54	252.03	220.37	738.85	791.68
MEDL01831	T3_positive	n-cis-Feruloyltyramine	Alkaloids	Phenolamine	C18H19NO4	380.097	313.131	3.0842	[M-2H+3Na]+	24.2699	3	0.7489	rp	80510-09-4	6440659	HMDB0036381	-	-	1039.05	2166.99	1001.56	9199.83	6708.98	9350.09	752.92	1018.89	1946.08	5312.27	4857.05	4731.09	4676.18	6041.84	6825.93	909.14	729.64	2140.1	5122.85	3490.59	5138.99	468.76	481.44	437.09	9476.71	7327.96	6673.92	862.4	2265.22	292.55	3636.84
MW0118749	T3_positive	2-Methyl-5,6,7,8-tetrahydro[1]benzothieno[2,3-d]pyrimidin-4-amine	Benzene and substituted derivatives	Benzene and substituted derivatives	C11H13N3S	220.096	219.083	3.004	[M+H]+	0.0455	3	0.7489	rp	77373-45-6	336250	-	-	-	1348.24	914.61	1177.15	358.56	910.51	262.15	863.68	504.61	79.1	206.83	150.34	229.29	319.93	418.47	269.42	527.04	486.48	286.78	319.88	458.69	247.76	1879.29	1214.01	1245.88	1165.62	351.45	736.07	3837.13	3679.16	3415.59	663.3
MW0015960	T3_positive	Asparanin B	Steroids	Steroidal saponins	C45H74O17	904.539	886.493	6.4036	[M+NH4]+	13.986	3	0.7485	rp	84633-34-1 | 113982-32-4	441896	-	-	C08912	29141.2	27031.4	31375.6	4806.5	3724.46	6324.19	49211.6	41091.9	48662.1	2735.87	4859.66	1550.77	4237.88	3011.03	5974.41	22787	32267.7	29710.6	7667.98	5811.55	4194.11	20046.4	30263.1	21057	21699.2	19045.2	18507.3	3374.11	4242.13	1362.94	29159.9
MW0116862	T3_positive	1-Allyltheobromine	Others	Ketone compounds	C10H12N4O2	243.085	220.096	2.5058	[M+Na]+	0.06425	3	0.7484	rp	2530-99-6	237430	-	-	-	8911.05	7975.56	7814.81	14371.3	5578.84	4250.99	7103.77	8145.14	9911.4	2375.26	2391.2	989.24	7998.94	5358.57	2314.93	7063.89	6819.16	6093.91	3461.08	4069.68	4554.54	13772.6	13499.1	14038.8	7898.15	8779.47	9531.32	9445.37	10013.3	7884.22	6305.73
MEDL02746	T3_positive	Buntanine	Alkaloids	Quinoline alkaloids	C20H21NO5	394.1	355.142	1.1657	[M+K]+	0.06775	3	0.7483	rp	119116-85-7	5281838	HMDB0038590	-	C10653	2772.61	4094.87	2138	773.78	570.53	765.82	4762.83	2129.81	4718.54	251.03	388.22	1014.65	438.5	915.57	392.12	3282.94	3524.16	3075.63	854.04	637.22	359.95	60.28	99.48	18.98	441.39	74.18	418.59	961.71	707.89	11.09	1777.26
MW0127201	T3_positive	1-Propenyl propyl sulfide	Others	Others	C6H12S	117.068	116.066	6.6021	[M+H]+	0.07225	3	0.7482	rp	33922-70-2	5366861	HMDB0040244	-	-	1481.02	1138.38	1056.44	1372.66	2991.96	3502.71	1598.42	996.36	1174.16	821.48	1518.47	1466.99	2034.65	1683.89	1693.76	235.35	1648.26	1028.77	1096.16	805.68	1278.56	722.61	1227.65	610.44	1425.84	2924.01	2623.1	6056.63	5670.77	5792.59	1983.36
MEDN0037	T3_positive	Dopamine	Alkaloids	Phenolamine	C8H11NO2	345.118	153.079	3.513	[2M+K]+	8.38852	3	0.7482	rp	62-31-7	681	HMDB0000073	64	C03758	195.89	217.28	136.3	744.03	527.65	201.8	121.71	212.85	37.69	167.69	69.22	96.23	363.09	131.23	154.41	147.81	76.93	209.03	233	272.09	446.37	762.44	435.6	579.03	3098.1	3044.74	4127.59	1268.73	1948.73	460.65	812.05
MW0001191	T3_positive	1-(4-Methoxyphenyl)-4-methyl-1-penten-3-one	Phenolic acids	Phenolic acids	C13H16O2	227.105	204.115	5.257	[M+Na]+	0.0745	3	0.7481	rp	67962-14-5	5373780	HMDB0030904	-	-	5.38	15.73	3.71	14.3	113.6	74.7	39.52	21.47	15.29	14.21	28.98	3.27	3.8	13.1	13.66	7.12	22.45	6.56	13.59	13.97	5.98	34.85	11.41	19.38	120.17	134.73	165.84	3157.99	3110.99	3201.38	451
MW0001949	T3_positive	2-[(Z)-4-Methylpenta-1,3-dienyl]-9,10-anthraquinone	Benzene and substituted derivatives	Benzene and substituted derivatives	C20H16O2	306.153	288.115	0.808	[M+NH4]+	0.0745	3	0.7481	rp	150900-95-1	102387796	HMDB0040915	-	-	67.42	209.23	256.29	111.94	39.25	6.39	12.05	187.16	30.49	120.05	191.39	141.05	65.93	39.6	173.38	36.53	42.53	161.83	28.3	260.57	39.21	101.19	278.45	172.86	2836.14	2388.15	3304.12	3856.61	3280.67	4028	563.14
MW0111613	T3_positive	1-(3,4-Dimethoxyphenyl)-1,2-ethanediol 1-O-b-D-glucoside	Alcohol and amines	Alcohols	C16H24O9	399.099	360.142	3.8908	[M+K]+	0.08125	3	0.748	rp	251905-98-3	85242014	HMDB0034626	-	-	265.8	206.88	287.4	94.75	180.88	315.31	61.97	418.83	16.71	84.12	27.11	71.96	151.88	295.55	106.12	79.71	577.91	209.23	404.43	47.9	104.32	1553.62	36.59	65.44	3283.98	158.41	2911.1	353.77	739.27	85.96	464.64
MW0119602	T3_positive	3-Hydrazino-6-(2-thienyl)pyridazine	Heterocyclic compounds	Heterocyclic compounds	C8H8N4S	231.016	192.047	3.0842	[M+K]+	0.0825	3	0.7479	rp	75792-87-9	3058916	-	-	-	2353.91	3559.86	2989.18	1847.17	1822.95	1278.4	3113.47	3354.84	3653.46	862.56	841.72	1105.28	1793.01	1116.85	1720.18	1617.88	2428.74	3123.63	1157.43	1404.78	1434.57	865.64	647	602.71	1054.67	1655.68	1517.43	504.57	336.54	334.07	1384.91
MW0116351	T3_positive	1-(Thien-2-ylcarbonyl)piperazine	Heterocyclic compounds	Heterocyclic compounds	C9H12N2OS	197.079	196.067	4.2375	[M+H]+	0.0845	3	0.7479	rp	52063-83-9	797562	-	-	-	15829	13208.7	12644.6	6447.55	5661.41	5752.83	9465.69	8252.82	8826.24	1606.12	2069.99	1206.33	4092.07	4441.78	5062.48	8812.78	7217.26	9819.12	2227.55	2451.72	1490.95	11577.5	9946.07	11825.9	13110.6	10493	11548.3	26971.8	27322.1	26447.6	10516.2
MW0008076	T3_positive	N-(2-methoxyphenyl)pyridine-2-carbothioamide	Benzene and substituted derivatives	Benzene and substituted derivatives	C13H12N2OS	245.079	244.067	1.7338	[M+H]+	0.0845	3	0.7479	rp	13225-86-0	911664	-	-	-	2731.24	3140.27	2749	2269.87	2475.55	2174.03	2529.82	3882.82	3295.83	1592.26	1155.02	1678.24	1493.72	1868.99	2630.58	3428.1	3767.3	2831.52	3423.24	3226.84	2825.93	2641.36	1976.1	2769.69	5089.7	4583.04	4349.02	2496.69	2531.61	2714.35	2831.76
MW0001253	T3_positive	1,1-Dioxo-3-2,3-dihydrothienyl benzenesulfonate	Benzene and substituted derivatives	Benzene and substituted derivatives	C10H10O5S2	296.988	273.997	1.1657	[M+Na]+	0.08775	3	0.7478	rp	39582-95-1	2831158	-	-	-	172.42	700.94	143.25	727.08	1419.23	931.01	415.08	407.39	363.6	365.73	717.2	387	64.28	408.11	622.39	569.04	350.8	791.5	956.64	550.69	871.52	137.2	457.24	569.08	3709.15	4424.13	2441.37	931.72	1261.07	600.25	425.1
MW0166086	T3_positive	Olanzapine 10-N-glucuronide	Organic acids	Organic acids	C23H28N4O6S	489.188	488.173	6.1448	[M+H]+	0.0911562	3	0.7477	rp	186792-80-3	91810636	-	-	-	460.96	753	471.98	252.26	29.87	62.2	561.83	1395.33	201.53	16.76	219.05	137.82	48.88	47.73	121.72	315.82	477.88	479.91	715.27	861.93	541.32	382.42	797.54	604.86	727.58	149.5	1283.13	1063.77	4468.79	5303.68	921.35
MW0001799	T3_positive	2-Naphthalen-2-yl-benzooxazol-5-yl-amine	Benzene and substituted derivatives	Benzene and substituted derivatives	C17H12N2O	261.099	260.095	9.6698	[M+H]+	0.09225	3	0.7477	rp	95888-12-3	736012	-	-	-	508.31	621.45	469.9	838.96	745.91	432.67	734.17	2855.04	902.6	499.83	1532.46	433.83	1625.25	736.45	757.56	796.65	460.61	1234.23	562.88	1291.74	493.33	604	958.99	1159.59	588.77	19349	684.63	555.84	530.34	648.42	837.94
MEDP1228	T3_positive	Heterodendrin	Others	Others	C11H19NO6	325.137	261.121	1.4514	[M+CH3CN+Na]+	1.41212	3	0.7476	rp	66465-22-3	181804	-	-	C08332	8212.1	8186.64	7352.17	11977.6	11814.3	12109	5281.33	3126.61	4814.13	3896.7	3874.31	3824.95	13871	14123.8	14697.1	9023.33	4104.66	8123.25	15094.9	22101.8	13545.5	6824.08	5469.81	9193.6	9788.16	13549.6	11673.4	613.48	524.39	1121.1	9040.57
MW0148114	T3_positive	Cys-Val-2-Nal-Met	Amino acids and derivatives	Amino acids and derivatives	C26H36N4O5S2	566.242	548.213	2.9842	[M+NH4]+	14.0674	3	0.7475	rp	158022-12-9	44382767	-	-	-	3723.54	3807.32	3911.58	400.77	872.35	393.77	3513.2	2680.27	1318.67	1198.99	1252.84	529.46	335.54	962.61	157.15	2383.05	1730.36	2539.49	308.52	247.77	228.67	4811.88	5415.71	5437.78	13663.5	12502.2	13128.7	822.19	221.83	183.31	3672.97
MEDL01832	T3_positive	(-)-Arctigenin	Lignans and Coumarins	Lignans	C21H24O6	762.346	372.157	5.1769	[2M+NH4]+	2.59806	3	0.7471	rp	7770-78-7	64981	HMDB0030087	-	C10545	2580.38	3485.22	3568.95	16941.2	11837.3	15784.5	8842.75	11674.9	12004.9	3028.53	5155.03	2208.95	10849.8	11925.2	11204	28471.6	30961.6	32604.4	28094.4	21813.5	35774.3	2213.68	2608.96	1597.27	9315.36	4168.97	14183.9	24370.1	17558.9	50219.5	10719
MEDP0065	T3_positive	N-Acetyl-L-glutamic acid	Amino acids and derivatives	Amino acids and derivatives	C7H11NO5	207.101	189.064	2.3869	[M+NH4]+	9.33621	3	0.7471	rp	1188-37-0	70914	HMDB0001138	-	C00624	30556.1	30738.5	35511.5	13444.3	15608.7	14068.6	14667.2	14805.7	15347.5	10908.5	9836.24	10262.7	14809.2	13960	14143.8	15530.2	15896.9	14127.1	10026.5	9452.93	9004.28	5257.13	6632.87	8695.43	11490.5	7962.77	6219.13	11152.6	10468.1	10582.5	15327.1
MEDP2102	T3_positive	3-Methylbenzenecarbothioamide	Benzene and substituted derivatives	Benzene and substituted derivatives	C8H9NS	193.083	151.046	3.284	[M+CH3CN+H]+	8.9758	3	0.7469	rp	2362-63-2	736826	-	96500	-	36763	52024.8	46029.8	144230	132000	117378	30900.9	31047	10176.4	158598	144028	135349	10990.7	130891	5563.71	31817.8	56107.8	67019.5	129758	121218	128457	65495	113461	200863	83824.8	99753.4	61110.3	137552	151270	148055	29250.3
MW0111990	T3_positive	2',5'-Dihydroxyacetophenone	Phenolic acids	Phenolic acids	C8H8O3	327.086	152.047	3.3038	[2M+Na]+	10.332	3	0.7468	rp	490-78-8	10279	HMDB0032629	-	-	17179.6	19811	17208.6	4056.33	2297.75	2158.82	16315	14822.7	14504.6	1528.88	1628.43	2485.2	2589.03	2712.14	3116.04	16211.5	17846.5	17101.8	6910.9	3725.82	6424.35	21424.7	18491.5	20542.2	17893.9	17177	16929.9	23558.2	31415	26668.6	13823.4
MW0105129	T3_positive	3-phenylspiro[1,3-thiazolidine-2,3'-1H-indole]-2',4-dione	Others	Ketone compounds	C16H12N2O2S	297.066	296.062	0.5705	[M+H]+	0.129	3	0.7468	rp	79962-56-4	2816054	-	-	-	7165	7198.4	7196.12	9914.43	10531.5	7014.34	6061.23	2869.81	4464.22	6400.87	5203.38	8856.71	7568.73	6403.19	9873.84	4896.62	4817.16	4517.08	7395.44	6618.89	3285.78	5652.71	6174.41	6121.86	6147.35	5817.4	10160.5	11653.6	10166.5	11010.5	6664.7
MEDN0683	T3_positive	2-Naphthol	Phenolic acids	Phenolic acids	C10H8O	306.147	144.058	5.9023	[2M+NH4]+	7.60228	3	0.7466	rp	135-19-3	8663	HMDB0012322	-	C11713	241509	258940	238545	234701	239294	234194	223138	235574	242369	189448	191054	185706	226927	380.46	885.73	264312	269784	244.26	220149	217254	213011	247581	1959.57	255471	257695	255332	249220	269016	284767	257919	26058.4
MW0002529	T3_positive	2-[2-(Benzyloxy)ethoxy]ethanol	Benzene and substituted derivatives	Benzene and substituted derivatives	C11H16O3	197.116	196.11	4.2276	[M+H]+	0.13875	3	0.7465	rp	2050-25-1	229722	-	-	C70228	7106.08	9463.73	7487.91	5875.53	6381.47	8600.39	4254.2	2754.17	2122.34	3907.74	2343.8	2958.19	8514.08	5330.51	8424.69	6488.92	10466	6668.7	10841.1	9290.6	11489.9	32745.3	24916.3	24414.3	11169	10816.1	10294.7	5860.81	3874.95	5112.57	9070.6
MW0000092	T3_positive	5-Hydroxy-4-methoxy-6-canthinone 3-N-oxide	Benzene and substituted derivatives	Benzene and substituted derivatives	C15H10N2O4	321.026	282.064	1.2052	[M+K]+	0.14225	3	0.7465	rp	129722-98-1	348295746	HMDB0040794	-	-	1519.02	3246.22	2867.01	3377.89	3670.9	8472.1	2191.84	1855.45	1373.84	11834.2	9011.18	8465.04	3251.76	4296.46	3208.68	1076.68	1125.14	859.44	8211.55	7230.6	7718.23	1695.33	1010.45	1450.89	553.97	906.34	638.18	3334.03	3485.66	2378.35	1689.56
MW0010727	T3_positive	(-)-trans-Carveol glucoside	Others	Hydrocarbon derivatives	C16H26O6	337.162	314.173	7.1557	[M+Na]+	0.15325	3	0.7462	rp	113349-30-7	10710378	HMDB0029848	-	-	157.1	547.38	342.48	377.28	671.62	505.21	1803.7	1655.08	514.65	545.81	464.7	490.5	261.65	451.14	410.38	52.55	736.56	643.47	540.18	480.15	53.33	4241.2	2996.27	3351.84	2581.19	3105.86	3369.18	2466.23	3414.16	3015.2	1090.42
MW0111370	T3_positive	(E)-5-Isopropyl-8-methylnona-6,8-dien-2-one	Others	Ketone compounds	C13H22O	195.173	194.167	5.257	[M+H]+	0.1635	3	0.7459	rp	2278-53-7	5319691	HMDB0032355	-	-	4293.69	3657.72	3538.53	2909.77	2112.41	2437.49	3764.63	3356.99	3591.45	2542.32	2297.73	2772.73	3444.99	3465.92	1764.32	2864.24	2791.01	1950.99	2277.32	1858.92	1667.68	3433.5	14817.7	3799.79	2553.73	3024.75	2821.26	2855.51	2802.12	1651.26	3340.88
MW0054332	T3_positive	Levomepromazine	Heterocyclic compounds	Heterocyclic compounds	C19H24N2OS	346.188	328.161	3.0642	[M+NH4]+	0.1645	3	0.7459	rp	60-99-1	72287	HMDB0015474	-	C07192	3777.15	4434.18	4138.08	660.23	476.25	1176.07	3724.03	13341.6	749.49	2432.63	1097.47	1951.15	543.1	1248.67	2128.9	3085.04	4985.95	3124.8	1342.7	1936.56	1885.51	3769.58	801.34	1588.66	3339.94	1769.77	2637	694.56	169.94	1153.05	2615.64
MW0118996	T3_positive	5-Amino-3-(2-thienyl)pyrazole	Heterocyclic compounds	Heterocyclic compounds	C7H7N3S	166.049	165.036	2.5256	[M+H]+	0.17	3	0.7458	rp	96799-03-0	523184	-	-	-	3085.63	2310.67	1925.69	323.5	1136.68	887.51	698.29	662.98	1586.07	333.22	773.66	654.8	609.73	1047.62	1232	213.06	562.16	1226.48	1524.78	447.53	1105.78	2078.77	4428.77	2472.29	1726.84	1931.1	1705.86	1660.09	1983.55	779.87	1549.16
MEDP1665	T3_positive	Carnitine C3:0	FA	CAR	C10H19NO4	256.101	217.131	1.1207	[M+K]+	13.9843	3	0.7457	rp	17298-37-2	107738	HMDB0062514	-	C03017	16776.3	9273.76	5194.1	16048.9	19796.2	18124.2	14237.4	18252.3	20715.5	24701.4	19291.1	17728.3	19967.8	22333.7	21875.9	12647.4	14314.1	12345.8	20557.8	19206.6	17814.8	19059.7	17990.5	14509	31269.1	21780.5	26041.4	22207.5	26295.6	23452.1	16245.7
MEDN1119	T3_positive	Trans dehydrorosinone	Others	Ketone compounds	C19H28O2	289.215	288.209	7.2749	[M+H]+	0.1745	3	0.7457	rp	53-43-0	-	-	-	-	1868.12	1567.23	1733.6	3567.65	2642.34	2652.95	797.52	655.4	396.77	1143.54	1494.81	1335.9	3004.63	3280.64	3143.94	1354.35	772.43	1035.97	306.69	823.82	471.26	1481.58	1541.32	1036.33	1201.72	1119.32	1089.42	285.21	510.86	520.9	2531.6
MW0000786	T3_positive	(E,E)-N-4-Methoxystyrylcinnamide	Phenolic acids	Phenolic acids	C18H17NO2	302.092	279.126	1.1657	[M+Na]+	0.17775	3	0.7456	rp	87596-53-0	131750979	HMDB0030194	-	-	4082.71	1883.93	1525.37	147.35	208.3	4.52	3205.94	1567.9	4192.48	48.66	119.16	27.8	169.47	384.61	175.64	4865.92	3699.32	967.45	332.42	448.43	97.86	340.15	391.89	285.15	994.12	41.04	919.04	288.59	32.55	232.44	913.23
MW0010023	T3_positive	Usnic acid	Phenolic acids	Phenolic acids	C18H16O7	344.094	344.09	2.7066	[M+]+	9.79391	3	0.7455	rp	125-46-2	5646	-	-	-	12329.4	13241.9	12862.4	2171.97	1022.16	2371.44	17033.4	17559.3	16153.8	2703.51	2959.1	2614.81	4326.64	3666.01	2292.85	24493	22523.5	23328.9	5442.49	6286.36	6325.75	3663.59	5092.48	6145.9	8111.33	7717.89	3576.71	1441.5	6590.08	5288.71	8180.22
MW0157343	T3_positive	Tarennoside	Terpenoids	Terpene	C16H22O9	717.258	358.126	1.6639	[2M+H]+	0.355624	3	0.7455	rp	61081-59-2	182279	-	-	C11654	12754.7	12244.4	10601	10682.8	13896.7	12175.9	7392.66	6743.25	7617.66	4231.89	3836.28	3425.54	13593.5	14187.4	15236.9	7508.84	7894.92	7268.09	8226.47	9232.46	7596.98	22932.6	21028.9	22329.1	13656.2	13716	13967.7	17869.2	18830.6	18179.7	9785.43
MW0142035	T3_positive	2,4',6,6'-Tetranitro-2',4-azoxytoluene	Benzene and substituted derivatives	Benzene and substituted derivatives	C14H10N6O9	429.04	406.051	0.5618	[M+Na]+	0.182243	3	0.7455	rp	51118-04-8 | 51856-71-4	148524	-	-	-	8009.06	7108.84	6266.51	11226.7	11970.5	5028.38	5208.66	2731.52	5272.83	8170.42	8534.21	11687.8	8105.53	9304.95	9291.6	3728.26	5608.65	6242.54	7414.24	8350.87	8536.45	7420.54	8605.98	8003.55	8659.69	7034.84	7995	14145.5	15060.5	13656.1	8114.01
MW0169251	T3_positive	Harmine	Alkaloids	Alkaloids	C13H12N2O	276.106	212.095	1.1657	[M+CH3CN+Na]+	9.74628	3	0.7455	rp	442-51-3	5280953	HMDB0030311	-	C06538	13208.1	15244.1	13531.3	2799.45	3889.6	1136.02	5075.66	4225.49	4519.46	2689.88	1306.81	6136.97	643.97	1859.96	916.88	8892.77	24384.2	7408.7	1405.54	1317.54	733.21	27357.6	12919.5	28496.2	4413.31	3207.79	4575.94	6527.19	13384.3	10260.8	7438.58
MEDL02697	T3_positive	Desmethylxanthohumol	Flavonoids	Chalcones	C20H20O5	358.167	340.131	4.8163	[M+NH4]+	0.18475	3	0.7454	rp	115063-39-3	6443339	HMDB0030610	-	C16416	2829.28	2840.97	1473.98	4992.31	5015.14	6514.57	3481.22	4015.7	3920.93	201.91	351.33	707.42	5882.07	6293.91	6696.25	14161.3	14540.1	16464.6	9621.38	9392.06	9236.82	2174.88	1302.26	2570.94	207.21	180.83	229.51	2532.19	3071.97	3279.11	5137.48
MEDL02733	T3_positive	Tilarginine	Amino acids and derivatives	Amino acids and derivatives	C7H16N4O2	227.09	188.127	2.5658	[M+K]+	2.07517	3	0.745	rp	17035-90-4	132862	HMDB0029416	-	C03884	17061.1	15114.6	12290.8	14460.3	13060	14924.8	11806.7	12101.5	12922.3	2516.28	2855.57	2914.43	9976.06	11196.3	10006.5	9943.5	10397.9	8863.49	6285.51	7840.13	6342.1	22593	28724.7	28617.6	13189.3	14261.5	14102.3	26802.5	22589	19965.3	13933.6
MW0009472	T3_positive	Pipenzolate	Benzene and substituted derivatives	Benzene and substituted derivatives	C22H28NO3+	393.168	354.207	6.1044	[M+K]+	0.20275	3	0.745	rp	13473-38-6	4832	-	44325	-	32.18	69.63	329.39	178.2	349.24	359.81	168.92	118.87	193.93	398.85	37.37	65.37	103.97	290.6	162.57	419.84	159.68	185.27	25.4	377.86	402.71	352.21	1827.38	1477.78	4082.65	2538.69	2699.53	18232.7	18358.2	15144.4	1547
MW0012460	T3_positive	15-Hydroxynorandrostene-3,17-dione glucuronide	Others	Ketone compounds	C24H32O9	487.184	464.205	0.808	[M+Na]+	14.2887	3	0.7447	rp	131749-23-0	44263360	HMDB0010353	-	C03033	573.52	1088.44	1192.31	16242.4	17302	11957.6	686.19	423.66	2477.36	2298.6	4059.82	2494.56	13606	12606.3	14146.8	1751.81	3425.26	2374.97	13239.7	11878.6	13158.4	4445.68	1870.98	3841.63	9912.18	6137.13	4453.01	11878.1	13006.6	10899.7	7972.68
MEDP0156	T3_positive	5-Methyluridine	Nucleotides and derivatives	Nucleotides and derivatives	C10H14N2O6	534.19	258.085	1.8748	[2M+NH4]+	16.7099	3	0.7447	rp	1463-10-1	445408	HMDB0000884	5843	-	29818.7	26989.4	26550	700.61	15235.1	7670.45	19924.4	21110.9	33092.1	38385.7	44603.1	34799.6	32932.6	39242.2	33690.8	6570.81	3226.75	4827.04	4543.79	1498.75	3315.91	1798.98	10279.6	1316.72	693.07	1561.12	213.79	3595.09	4561.51	5275.12	3968.1
MW0138870	T3_positive	Malvidin 3-arabinoside	Flavonoids	Anthocyanidins	C22H23ClO11	516.13	498.093	0.8478	[M+NH4]+	0.221846	3	0.7445	rp	28500-04-1 | 679429-95-9	91810654	-	263560	-	2007.21	2561.75	313.66	1224.18	245.17	219.14	1422.7	1557.71	494.06	218.58	706.35	672.47	2371.87	1176.73	1141.81	1402.63	807.28	1251.92	1802.04	1090.42	2830.7	5279.97	1347.03	1162.26	793.41	242.49	545.82	3605.58	7224.33	5704.59	3243.83
MEDP1824	T3_positive	Caftaric acid	Phenolic acids	Phenolic acids	C13H12O9	389.153	312.048	2.0645	[M-H+2K]+	5.19146	3	0.7444	rp	67879-58-7	6440397	HMDB0013680	-	-	8793.3	6188.11	7747.93	3697.95	5697.66	5287.97	2818.43	2608.29	2645.51	2422.11	2137.46	2385.39	3750.19	3428.55	4149.24	3766.29	3949.19	3864.16	5278.93	5986.19	5684.85	22017.3	18471.5	19338.4	7213.45	9589.57	9661.26	16972	18839.8	16531.5	10195.2
MEDP0272	T3_positive	5-Hydroxyindoleacetic acid	Alkaloids	Plumerane	C10H9NO3	233.09	191.058	1.2251	[M+CH3CN+H]+	2.87791	3	0.7442	rp	54-16-0	1826	HMDB0000763	2975	C05635	4021.92	4943.81	5347.89	104.87	35.76	429.27	4495.25	3541.26	4129	532.71	72.06	56.82	192.55	323.7	476.76	3378.64	2646.18	2464.76	219.61	174.75	318.34	4169.23	4220.18	4664.09	1041.92	1732.39	1102.48	905.42	374.46	1064.54	2322.95
MEDL00400	T3_positive	Telmisartan	Benzene and substituted derivatives	Benzene and substituted derivatives	C33H30N4O2	515.247	514.237	5.0566	[M+H]+	0.240551	3	0.744	rp	144701-48-4	65999	HMDB0015101	-	C07710	12275	18378.6	27540	32782.2	36426.3	37385.6	18538.4	20758.8	23006.7	45842.8	37033.2	35068	35617.4	48885.8	47409.6	21050.1	13368.4	27617.3	39920.8	29621	23051	6885.08	3179.57	4722.05	11510.9	29287.9	12998.1	12132	2364.63	4658.73	21643
MW0118077	T3_positive	1h-Benzimidazole, 2-[(2,2-diethoxyethyl)thio]-	Benzene and substituted derivatives	Benzene and substituted derivatives	C13H18N2O2S	267.125	266.109	4.1978	[M+H]+	0.2535	3	0.7437	rp	46911-49-3	264056	-	-	-	8923.01	9210.74	6801.2	2841.81	2769.02	3182.02	9015.18	7099.73	8739.18	1007.96	1190.7	1371.76	2133.43	3005.19	4550.84	11308.2	11722.8	8913.72	1691.23	1772.35	2317.13	11930.4	13716.6	11528.8	10486.4	9197.4	9318.61	2004.54	2911.09	814.08	7341.31
MW0005318	T3_positive	4-propyl-N-(pyridin-2-ylmethyl)benzenesulfonamide	Benzene and substituted derivatives	Benzene and substituted derivatives	C15H18N2O2S	308.151	290.109	2.0847	[M+NH4]+	0.2535	3	0.7437	rp	851774-65-7	6464951	-	-	-	220.4	46.79	16.58	1949.39	3235.03	3572.47	280.63	166.24	135.04	20.08	299.12	89.04	2783.82	1234.3	1990.36	259.69	153.39	304.17	1164.26	832.36	549.99	283.48	341.76	47.77	1548.37	1319.79	1156.46	3091.15	2784.92	2949.18	423.47
MW0146894	T3_positive	(3S,8S,9R,10R,13R,14S,17R)-17-[(2R)-5,6-dihydroxy-6-methylheptan-2-yl]-3-hydroxy-4,4,9,13,14-pentamethyl-1,2,3,7,8,10,12,15,16,17-decahydrocyclopenta[a]phenanthren-11-one	Others	Ketone compounds	C30H50O4	457.366	474.371	7.2749	[M+H-H2O]+	1.50297	3	0.7437	rp	4965-97-3	441813	-	-	C08789	1704.06	1390.6	1823.18	1211.56	47.74	66.52	5135.18	6748.28	6542.58	858.18	588.29	567.15	75.11	138.43	49.49	2831.75	2361.73	1683.71	670.82	842.07	738.8	10569.8	8679.31	6125.73	908.23	802.4	981.94	19343.4	17243.6	18631	4381.22
MW0124673	T3_positive	(E)-Ligustilide	Others	Lactones	C12H14O2	173.097	190.099	5.0966	[M+H-H2O]+	2.09832	3	0.7436	rp	4431-01-0	5877292	HMDB0034277	-	-	19281.9	32209.2	33937.6	34274.8	35627.2	5320.76	24242	43389.9	35569.5	39875	41534.5	13147.5	26635.3	43497.2	30315.8	41381.9	5291.2	31902.2	31135.2	33682.1	31286	29669.6	32716.6	34628.4	32003.5	25108.5	16733.8	9294.33	40488	38236	20678.1
MW0106937	T3_positive	Glu-Ala	Amino acids and derivatives	Amino acids and derivatives	C8H14N2O5	219.101	218.09	5.2973	[M+H]+	5.608	3	0.7435	rp	21064-18-6	6992506	HMDB0003764	23969	-	3324.58	3865.01	3470.07	38921.6	43261.9	39471	3173.6	2811.42	2413.09	74522.1	69377.6	75186.9	43618.2	38579.5	45913.8	2019.83	1830.39	2305.26	44233.7	45155.7	41515.6	2620.88	2314.29	1993.2	1090.79	772.54	1606.86	8948.56	8107.87	8904.55	21830.8
MW0112894	T3_positive	3-Sialyl-N-acetyllactosamine	Organic acids	Organic acids	C25H42N2O19	675.24	674.238	4.5484	[M+H]+	0.263112	3	0.7435	rp	81693-22-3	16213476	HMDB0006581	-	-	1029.48	833.28	340.97	660.03	375.85	781.46	10206.8	7993.4	2723.01	723.9	1087.77	554.01	1007.27	594.98	773.56	622.58	423.57	206.86	965.93	748.27	658.59	825.76	2131.08	965.13	3236	3980.24	3070.07	1288.33	1557.51	1474.53	932.35
MW0013358	T3_positive	28-Glucosyl-30-methyl-3b,23-dihydroxy-12-oleanene-28,30-dioate 3-[arabinosyl-(1->3)-glucuronide]	Others	Lactones	C48H74O21	1004.5	986.472	5.741	[M+NH4]+	0.263363	3	0.7435	rp	329327-64-2	131752550	HMDB0039113	-	-	12239.5	12800.2	9984.92	13159.3	18218.9	1848.34	12860.4	18364.3	12649.3	56610.5	64257.6	101917	4603.45	6488.14	5133.31	28378.3	20622	46730.8	19972.2	27610.7	34905.6	1523.44	4978.29	6580.56	7526.84	10961.7	3275.24	3796.6	2784.54	1669.71	7086.93
MW0125144	T3_positive	Methyl acrylate-divinylbenzene, completely hydrolyzed, copolymer	Benzene and substituted derivatives	Benzene and substituted derivatives	C18H18N6O3S	416.141	398.116	2.7469	[M+NH4]+	0.273	3	0.7432	rp	128903-15-1	1151711	HMDB0032389	-	-	450.96	459.52	502.32	41.14	125.86	181.67	959.3	313.57	954.47	163.49	67.58	176.59	80.97	23.36	21.3	1224.09	370.44	1387.21	122.06	51.11	25.69	539	648.41	652.27	270.8	143.99	333.37	26.68	66.02	64.17	621.5
MW0154318	T3_positive	N-Benzoyl-D-arginine	Benzene and substituted derivatives	Benzene and substituted derivatives	C13H18N4O3	296.169	278.138	2.1955	[M+NH4]+	0.27375	3	0.7432	rp	61088-55-9	656500	-	-	C03001	4510.32	5584.32	3577.81	7249.44	6293.52	7861.1	2705.27	2828.88	2638.05	4476.57	4169.22	4738.83	6125.11	6954.92	9464.61	4857.2	4989	3245.96	5363.08	5176.62	5831.12	4472.64	5241.65	5733.3	3136.74	2796.53	4262.9	11264.4	10045.1	8836.63	4692.76
MW0127353	T3_positive	6-Methyl-2-(methylthio)-4-pyrimidinethiol	Heterocyclic compounds	Heterocyclic compounds	C6H8N2S2	210.969	172.013	0.6759	[M+K]+	0.27575	3	0.7432	rp	6310-04-9	4453076	-	-	-	2034	1401.82	1146.83	2625.33	2724.34	2479.69	2558.77	2034.02	1907.61	3958.61	4714.9	4758.28	1873.86	1574.53	1570.64	1092.05	625.85	679.14	3381.79	3740.31	3026.25	73.93	24.89	93.8	438.84	30.88	648.03	57.34	340.64	593.13	1971.24
MW0138176	T3_positive	Foeniculoside III	Heterocyclic compounds	Heterocyclic compounds	C54H52O19	1005.33	1004.31	6.2642	[M+H]+	0.278798	3	0.7431	rp	168010-12-6	131753167	HMDB0041557	-	-	3190.99	1264.26	4458.78	1056.46	1099.41	994.65	4798.63	12579.3	12064.8	1177.55	1360.1	1395.77	482.14	747.31	391.15	1928.18	3652.79	355.36	1150.19	267.7	678.49	2570.94	2410.5	2819.63	883.06	876.25	155.76	437.96	195.58	941.02	1009.57
MW0147259	T3_positive	Cavinine	Alkaloids	Alkaloids	C18H21NO6	370.123	347.137	0.808	[M+Na]+	0.28125	3	0.743	rp	58189-38-1	441592	-	-	C08524	718.97	356.47	1656.17	1788.23	696.89	330.06	153.33	401.1	49.17	1958.41	1124.39	757.14	3928.83	615.7	2076.13	380.25	323.69	324.77	313.23	602.31	1182.88	2637.92	7999.89	1727.17	4314.48	5747.64	4086.51	30560.7	28239.9	31168.3	1905.63
MW0122948	T3_positive	Asticolorin A	Heterocyclic compounds	Heterocyclic compounds	C33H30O7	539.192	538.199	3.2441	[M+H]+	0.28521	3	0.7429	rp	93376-70-6	101982326	HMDB0030133	-	-	5165.1	5356.3	7240.37	9740.12	10406.5	13169	8475.9	5795.1	7922.3	10954.4	3790.08	6587.86	4777.06	7060.12	7345.2	9206.69	8038.97	9158.27	6636.49	5621.06	6772.61	8267.2	3173.47	4466.7	6577.19	4173.23	6221.42	7806.54	12894.6	21165.3	7305.91
MW0011638	T3_positive	(S)-4-(4-Methylphenyl)-2-pentanone	Others	Ketone compounds	C12H16O	177.126	176.12	5.2248	[M+H]+	0.288	3	0.7429	rp	69657-27-8	10997578	HMDB0034177	-	-	1361.18	1284.58	1090.31	8360.12	7493.55	7666.5	2146.53	1276.41	1308.94	5284.26	4159.72	4532.61	4440.59	5401.35	6431.19	1688.38	1618	1615.43	2661.08	2360.19	1470.77	2177.96	1657.46	1685.33	1839.77	1943.34	1722.77	1578.42	1872.39	1430.73	3162.79
MW0063233	T3_positive	Pubescenol	Benzene and substituted derivatives	Benzene and substituted derivatives	C28H42O6	475.305	474.298	6.562	[M+H]+	0.293697	3	0.7427	rp	90685-93-1	131750955	HMDB0030085	-	-	3735.19	5428.08	6428.21	31359	30876.5	17854.9	3338.43	15273.5	15550.5	9968.48	5618.72	4908.58	29315	24759.3	21337.7	22194.1	28520.4	23643.5	16392	25856.1	24494.2	20454.6	19243.2	10886.2	7735.29	2572.59	1163.47	3626.08	1881.32	2427.88	7515.05
MEDN0561	T3_positive	Spaglumic acid	Amino acids and derivatives	Amino acids and derivatives	C11H16N2O8	626.212	304.091	3.3832	[2M+NH4]+	3.35841	3	0.7427	rp	3106-85-2	188803	HMDB0001067	-	C12270	20327.6	6783.84	10738.4	20993.5	19148.9	19186.4	24866.7	25185.2	34205.4	33028.2	35389.8	34696.2	16209.4	16120	18272.6	17164.8	17688.3	15698.8	12183.4	13239	21821.9	8444.09	6269.24	8765.46	3850.37	8210.24	3552.57	4612.82	4293.69	2303.39	15897.7
ZINC15111323	T3_positive	Laxiflorin B	Others	Ketone compounds	C20H24O5	459.284	344.162	6.6545	[M-2H+3K]+	3.67746	3	0.7424	rp	165337-71-3	101920251	-	-	-	151014	125694	128066	248463	258306	249026	8949.13	11428.3	10178.9	195521	191935	168645	241129	258642	251606	70834.1	54839.9	67150.2	172384	179027	161125	29136	28518.5	5775.47	45578.2	40338.9	84562.6	159490	134555	151429	167384
MW0119722	T3_positive	3'-N-Acetyl-4'-O-(9-octadecenoyl)fusarochromanone	Others	Ketone compounds	C35H54N2O6	637.357	598.398	6.5027	[M+K]+	0.313671	3	0.7422	rp	136844-71-8	102146306	HMDB0038567	-	-	3649.34	5862.63	6069.93	24048.9	36550	30503	10552.8	6516.61	4510.64	24114.6	15632.4	24470.2	41951.8	37199.3	35127	7503.25	15503.2	12486.6	29238.5	27060.9	33780.4	4175.44	8593.81	6078.17	4015.3	11692.4	3074.17	9979.82	4592.41	3467.09	10842.6
MW0015539	T3_positive	Acetyldigitoxin	Steroids	Steroid	C43H66O14	845.409	806.445	6.8791	[M+K]+	0.318807	3	0.7421	rp	25395-32-8	5284512	HMDB0014652	-	-	874.57	461.54	872.15	3559.03	3345.18	1691.93	3261.22	1825.52	2527.5	1507.56	1810.86	1295.81	3112.64	2332.01	2665.28	2938.59	3485.78	3540.38	5013.91	6048.12	6316.29	1117.03	1578.97	1143.21	1100.02	685.54	661.04	1197.84	1347.87	788.68	3041.01
MEDN0280	T3_positive	Taurine	Organic acids	Organic acids	C2H7NO3S	126.021	125.015	0.5705	[M+H]+	3.43553	3	0.7419	rp	107-35-7	1123	HMDB0000251	31	C00245	115844	111378	107303	120300	136644	115107	86629.7	87054.3	102709	98702.8	100387	100608	118257	118930	142969	93141.5	89003.3	86048	93166	96511.2	92580.4	103842	109648	116752	103807	108656	109447	123488	127483	128341	116663
MEDP1904	T3_positive	1-(9Z,12Z-octadecadienoyl)-glycero-3-phosphoethanolamine	GP	LPE	C23H44NO7P	478.292	477.286	6.676	[M+H]+	0.329101	3	0.7418	rp	85046-18-0	52925130	HMDB0011507	-	-	1.19111e+06	1.03933e+06	1.07294e+06	1.27688e+06	1.44385e+06	1.48907e+06	2.504e+06	2.57031e+06	2.42849e+06	2.02861e+06	2.12279e+06	2.06493e+06	1.26149e+06	1.42037e+06	1.23832e+06	1.1307e+06	1.18354e+06	1.17046e+06	2.0096e+06	2.19546e+06	2.00845e+06	630398	695002	711482	869446	867698	852166	1.73159e+06	1.51002e+06	1.49218e+06	1.25568e+06
MW0120710	T3_positive	3-methyl-2-phenyl-N-[(1S)-1-phenylpropyl]quinoline-4-carboxamide	Alcohol and amines	Amines	C26H24N2O	419.144	380.189	5.1266	[M+K]+	0.34125	3	0.7415	rp	174635-69-9	6604009	-	-	-	1593.47	3379.52	1721.39	394.51	422.66	854.66	6393.69	5512.61	6513.57	643.02	1220.15	1054.3	130.42	507.43	951.71	8493.19	5354.16	9573.74	372.87	1239.83	540.9	3741.25	4337.88	462.87	3168.65	6863.53	9972.42	2382.06	1061.81	1856.59	3454.24
MW0134606	T3_positive	5'-Methoxybilobetin	Flavonoids	Flavones	C32H22O11	621.083	582.116	1.146	[M+K]+	0.363673	3	0.741	rp	77053-35-1	5319411	HMDB0038101	-	-	5191.42	7502.93	2206.51	10378.6	12446.9	6128.39	10777.9	2146.49	8137.68	4633.41	3661.99	4587.01	16661.4	6416.68	9751.38	9730.2	10819.7	5463.08	7919.6	4865.7	5139.74	1947.3	1312.37	1373.45	6047.21	5232.5	3111.13	1157.84	1346.32	1242.64	2998
MEDL02383	T3_positive	Ethyl gallate	Phenolic acids	Phenolic acids	C9H10O5	274.974	198.053	0.5903	[M-H+2K]+	4.48667	3	0.7406	rp	831-61-8	13250	HMDB0033836	-	-	23840.8	20795.8	16181	14664.3	11724.1	10150.9	29690	25483.5	28089	8046.35	4667.4	3180.53	7547.62	11402.3	15171.4	35652.6	34778.6	33322	21658.8	19101.7	16161.2	12114.7	15570.4	16591	2770.51	13130	11003	633.77	138.14	174.13	18941
MW0116142	T3_positive	[(4,5-diphenyl-4H-1,2,4-triazol-3-yl)thio]acetic acid	Organic acids	Organic acids	C16H13N3O2S	312.077	311.073	0.5644	[M+H]+	0.3815	3	0.7406	rp	54559-45-4	699546	-	-	-	5197.73	6453.18	6873.46	7944.14	7342.11	6014.35	2453.12	4170.39	3950.53	5028.84	2735.82	7089.46	3646.84	6626.18	7262.24	4807.46	3615.49	4443.07	6116.48	5576.37	5709.73	4938.44	4904.75	2735.29	4886.22	5897.11	5625.74	7619.33	6435.69	6800.17	5386.62
MW0125315	T3_positive	N-(2-aminoethyl)isoquinoline-5-sulfonamide	Alcohol and amines	Amines	C11H13N3O2S	269.101	251.073	3.7619	[M+NH4]+	0.3815	3	0.7406	rp	84468-17-7	3544	-	-	-	536.1	391.66	556.7	2996.9	4412.75	5075.05	225.71	271.09	1490.27	1732.15	303.45	330.84	1686.23	1624.31	2337.45	410.69	313.46	391.66	6612.01	6173.92	6128.52	3208.63	3229.53	764.91	4074.36	4280.49	3468.79	9004.08	8242.31	8194.9	3526.49
MW0012195	T3_positive	T2 Triol	Others	Lactones	C20H30O7	405.191	382.199	1.1657	[M+Na]+	0.38375	3	0.7405	rp	34114-98-2	608974	HMDB0035396	-	-	4332.85	5925.92	3855.86	10054.6	12739.7	11525.5	1774.58	1751.24	5151.54	11494.1	11065.5	11958	12810.4	9811.63	14349.9	1245.71	1182.62	654.49	5034.5	5393.01	5731.42	459.23	1238.75	128.59	488.06	575.93	184.31	356.54	376.62	1126.87	3129.13
MW0152714	T3_positive	Levisoprenaline	Phenolic acids	Phenolic acids	C11H17NO3	234.111	211.121	2.1654	[M+Na]+	0.39125	3	0.7403	rp	51-31-0	443372	-	-	-	440.38	501.67	336.54	1676.3	1610.14	1769.92	828.47	772.49	887.89	4922.13	5131.63	4781.88	1539.23	1681.02	1754.86	636.09	768.92	381.01	3175.21	3213.15	3596.83	263.23	443.21	71.37	344.81	289.74	54.66	42.6	57.38	169.86	1876.67
MW0116397	T3_positive	1-(3-Phenyl-1,4,6,7-tetrahydropyrazolo[4,3-c]pyridin-5-yl)propan-1-one	Others	Ketone compounds	C15H17N3O	278.127	255.137	1.8648	[M+Na]+	0.4055	3	0.74	rp	899378-40-6	7694334	-	-	-	144.67	116.01	54.22	179.97	19.71	54.22	198.94	19.18	50.93	11.19	18.98	6.45	21.74	46.29	27.32	71.37	43.39	24.54	5.56	26.12	18.28	58.74	76.09	37.88	95.46	47.41	25.03	1477.75	1448.49	1230.5	80.4
MW0000475	T3_positive	Usambarensine	Alkaloids	Alkaloids	C29H28N4	865.48	432.231	4.618	[2M+H]+	12.2232	3	0.7399	rp	36150-14-8	5281413	-	-	C09249	4489.05	3131.08	5640.98	340633	288914	168240	41140.1	48.89	46634.9	419349	38.83	429045	331565	315479	23284.2	592.86	64.04	39977.6	97723.8	99312.7	91075	47278.6	278.75	44181.9	80689	117.75	170.42	45213.7	50018.7	83.65	72202.1
MW0001643	T3_positive	1-Methyl-2-naphthol	Benzene and substituted derivatives	Benzene and substituted derivatives	C11H10O	181.069	158.073	3.0842	[M+Na]+	0.4125	3	0.7398	rp	1076-26-2	95939	-	-	-	203.57	14.71	39.57	81.75	831.47	392.59	96.91	39.64	203.58	54.54	33.77	207.43	28.77	296.86	331.28	64.17	66.32	22.46	2428.64	2119.58	2318.44	93.28	94.5	147.29	617.53	430.15	764.36	862.39	577.24	895.77	390.65
MW0114510	T3_positive	Gastrodin	Phenolic acids	Phenolic acids	C13H18O7	328.159	286.105	1.8548	[M+CH3CN+H]+	18.5693	3	0.7396	rp	62499-27-8	115067	-	-	C16964	2006.19	3540.8	3204.38	1820.16	1356.68	2077.93	1631.09	2103.58	2176.57	3798.56	3778.66	5206.68	795.15	1700.55	466.59	1180.01	789	2232.05	1530.37	1758.14	410.25	4378.74	4294.32	5841.16	6635.2	7086.64	7340.79	8878.05	6470.76	12476.5	2334.72
MW0114122	T3_positive	crosatoside B	Flavonoids	Flavones	C20H30O11	464.212	446.179	4.4986	[M+NH4]+	0.421356	3	0.7396	rp	139742-28-2	131752590	HMDB0039253	-	-	2803.4	1857.86	2222.17	815.19	1596.47	2963	1734.5	935.43	994.56	97.58	447.46	431.66	1033.45	1194.6	807.74	1767.39	3000.57	2072.69	1920.43	1632.81	1190.94	2573.13	5032.36	4898.05	2113.81	1576.32	2935.35	17792.6	22248.1	23658.3	2674.99
MEDL01926	T3_positive	Albanin A	Flavonoids	Flavones	C20H18O6	354.116	354.11	2.7873	[M+]+	16.0471	3	0.7396	rp	73343-42-7	5481961	HMDB0037488	-	-	10490.9	10932.7	10499.6	3704.45	2825.57	1037.18	1247	3349.99	3143.33	4158.81	4055.28	4368.58	2414.38	4234.7	2447.34	4408.39	235.1	2261.47	4645.16	4834.79	2780.45	4544.02	6284.55	7291.8	16151.1	13700.4	25249.8	31032.9	32654.9	28961.8	5147.1
MEDL02309	T3_positive	Inosinic acid	Nucleotides and derivatives	Nucleotides and derivatives	C10H13N4O8P	395.242	348.047	6.9189	[M+HCOO+2H]+	1.41134	3	0.7396	rp	131-99-7 | 30918-54-8 | 25249-22-3	135398640	HMDB0000175	-	C00130	58466.8	70560.8	61385.2	494241	418279	505178	33069.2	38731.7	36762.2	96800.5	96743.1	104737	242377	229301	228548	71944.1	62634.7	61344.9	83113.8	85052	85643.6	35090.5	6579.33	32868.6	58364.9	63210.2	64184.5	104887	107525	113968	75978.7
MW0118570	T3_positive	2-Hexylbenzothiazole	Benzene and substituted derivatives	Benzene and substituted derivatives	C13H17NS	242.099	219.108	2.1252	[M+Na]+	0.42575	3	0.7395	rp	65718-88-9	12420234	HMDB0040032	-	-	2670.48	1908.19	1047.9	1902.71	1849.42	2132.22	1929.32	1971.97	1395.42	2728.17	2447.01	2929.92	1519.58	2127.43	1375.09	1917.77	2093.06	1311.49	1979.16	1892.77	1641.37	1283.81	2121.65	985.38	3234.21	2589	840.09	2543.93	2328.84	1423.36	2035.52
MW0014799	T3_positive	Iodoresiniferatoxin	Benzene and substituted derivatives	Benzene and substituted derivatives	C37H39IO9	777.155	754.164	1.8244	[M+Na]+	14.7433	3	0.7392	rp	535974-91-5	6324614	-	-	-	4141.12	3412.91	3082.07	127.94	69.96	104.28	3635.63	3455.69	5185.49	19.72	24.97	481.37	531.16	55.21	337.87	6435.11	5749.42	6303.43	332.64	41.48	41.7	6545.08	5900.84	9835	234.85	110.34	13.14	21.62	80.77	47.83	1740.69
MEDN1108	T3_positive	Levoglucosan	Others	Saccharides	C6H10O5	185.045	162.053	0.8676	[M+Na]+	0.44125	3	0.7391	rp	498-07-7	2724705	HMDB0000640	5613	-	1601.54	4994.49	4415.04	5276.93	6520.56	7435.9	1430.45	181.02	1778.42	2738.49	2088.63	1636.97	8045.33	5548.47	5152.55	2279.03	283.52	1682.9	3180.2	2640.13	7829.49	10889.7	10548.2	13604.6	8934.47	2163.66	8525.68	3243.81	4225.01	4464.71	6248.03
MW0015614	T3_positive	Aldosterone 18-glucuronide	Others	Ketone compounds	C27H36O11	537.236	536.226	2.3739	[M+H]+	0.44347	3	0.739	rp	3604-86-2	160706	HMDB0010345	-	-	518.88	266.34	337.12	469.62	217.44	205.88	419.64	617.44	19.55	64.41	80.91	55.26	58.92	45.6	177.66	80.36	389.84	169.15	274.61	150.57	239.02	113.47	64.91	175.04	252.2	335.83	215.54	2036.66	1884.23	2295.2	778.17
MW0143650	T3_positive	5'-Methoxyhydnocarpin	Lignans and Coumarins	Lignans	C26H22O10	495.116	494.121	1.146	[M+H]+	14.768	3	0.7389	rp	54431-77-5	5281879	-	-	C11162	25597.4	14700.9	14609.5	3387.01	1729.25	1768.31	13525.8	10540.2	9322.16	1571.39	1430.99	2536.19	1275.36	1727.74	1220.6	8169.52	7752.67	11746.2	2050.86	2168.2	1683.98	9506.79	10368.6	9935.32	1387.81	966.81	780.77	1825.5	2621.56	1324.46	10644.4
MW0109152	T3_positive	Phe-arg	Amino acids and derivatives	Amino acids and derivatives	C15H23N5O3	360.145	321.18	1.8244	[M+K]+	0.236502	3	0.7387	rp	1238-09-1	150903	HMDB0028989	23741	-	842.39	1949.24	298.5	6905.52	6696.64	7940.33	1035.71	423.43	1063.43	1720.01	5772.4	6150.9	8223.06	4742.95	7945.38	605.35	2007.25	415.27	12115.3	10300.5	10326.8	858.38	2797.04	1918.07	2852.59	5896.74	831.16	2908.84	2382.75	3827.32	4938.87
MW0103348	T3_positive	2'-Deoxyinosine 5'-monophosphate	Nucleotides and derivatives	Nucleotides and derivatives	C10H13N4O7P	371.009	332.052	0.8577	[M+K]+	0.46475	3	0.7385	rp	3393-18-8 | 14999-52-1 | 16531-83-2	135398614	HMDB0006555	-	C06196	1965.16	3712.84	2657.69	468.66	2929.73	1253.2	9567.67	9972.51	6688.88	3903.53	3227.57	1405.05	2122.05	2330.13	1663.62	2993.33	1986.97	2345.82	3337.35	2434.57	5669.69	1658.49	947.61	1717.57	3452.85	2866.51	3072.75	4247.25	1552.56	1361.86	604
MW0002505	T3_positive	Propanedinitrile, ((4-methoxyphenyl)hydrazono)-	Benzene and substituted derivatives	Benzene and substituted derivatives	C10H8N4O	218.101	200.07	0.8379	[M+NH4]+	0.47275	3	0.7383	rp	1209-14-9	121059	-	-	-	1262.09	1462.99	1441.75	390.61	198.64	227.88	445.24	102.17	553.64	327.89	196.35	66.37	386.14	78.03	359.59	479.91	97.24	607.88	360.58	66.98	651.97	396.63	1540.4	1136.67	230.65	477.45	1629.67	6779.52	5019.5	5216.38	430.5
MEDP1196	T3_positive	Biotin amide	Alcohol and amines	Amines	C10H17N3O2S	525.166	243.104	0.7683	[2M+K]+	9.35302	3	0.7383	rp	6929-42-6	83831	HMDB0001458	-	C01893	72075.5	52206.6	68334.3	356458	363980	354670	59684.3	74526.9	71609.2	320414	377492	418719	424354	346252	385724	87424.3	69536.3	29886.5	221958	197982	211697	236286	278199	257694	329826	403130	340552	702815	576491	629859	207907
MEDL01812	T3_positive	Cepharadione A	Alkaloids	Aporphine alkaloids	C18H11NO4	344.034	305.069	0.8279	[M+K]+	0.48025	3	0.7381	rp	55610-01-0	94577	HMDB0034364	-	-	1277.83	437.01	2655.96	4404.17	1901.04	4580.92	174.53	415.29	1061.93	1435.54	3338.39	1078.25	4095.18	2399.7	3245.74	265.27	466.15	276.04	124.29	336.66	319.06	241.7	433.48	468.49	3145.93	3748.11	1223.59	470.41	125.71	232	1375.21
MW0001980	T3_positive	1H-Isoindole-1,3(2H)-dione, 2-(9,10-dihydro-9,10-dioxo-1-anthracenyl)-	Benzene and substituted derivatives	Benzene and substituted derivatives	C22H11NO4	376.059	353.069	2.105	[M+Na]+	0.48025	3	0.7381	rp	40101-29-9	3084769	-	-	-	245.19	138.36	202.1	128.17	55.33	103.98	960.77	1096.24	763	80.82	28.13	49.8	93.41	9.32	71.39	851.74	453.91	196.92	69.61	229.89	171.5	57.43	268.81	85	159.22	145.51	50.14	7.8	33.91	33.39	319.02
MEDN1543	T3_positive	Glycylglycine	Amino acids and derivatives	Amino acids and derivatives	C4H8N2O3	133.063	132.054	6.1044	[M+H]+	5.01861	3	0.7381	rp	556-50-3	11163	HMDB0011733	-	C02037	107.54	56.94	67.68	64.19	105.74	138.4	47.11	115.72	179.27	79.12	106.9	101.63	62.03	64.52	103.76	784	423.3	412.77	920.7	808.82	811.76	96.6	95.53	30.28	573.76	539.12	406.5	11585.9	12564.8	12593.1	3810.3
MW0115838	T3_positive	1-(3-(1,3-Benzodioxol-5-yl)-1-oxo-2-propenyl)pyrrolidine	Alkaloids	Alkaloids	C14H15NO3	263.147	245.105	3.4629	[M+NH4]+	0.4835	3	0.7381	rp	74957-52-1	694735	-	-	-	2670.35	3082.73	1710.64	178.59	696.82	1385.67	254.46	438.87	437.7	542.19	461.69	565.95	1698.96	35.27	560.7	284.88	736.37	1150.12	762.35	718.41	751.24	1088.88	793.55	1358.33	574.39	938.74	1960.45	3124.44	2977.26	2535.9	1317.7
MW0118207	T3_positive	2-Amino-3,4-dimethylimidazo(4,5-F)quinoline	Heterocyclic compounds	Heterocyclic compounds	C12H12N4	213.122	212.106	1.1262	[M+H]+	0.491	3	0.7379	rp	77094-11-2	62274	HMDB0029707	-	C19254	3837.83	5059.61	5613.63	6579.83	4422.1	5295.91	9058.05	8514.67	8508.89	7149.33	7313.63	7510.04	6776.89	7570.77	5332.41	7024.5	4763.7	7377.28	12019.8	11642.5	11308	1373.36	1956.9	2791.22	1608.05	1930.95	1143.49	4047.03	3410.37	3847.2	5720.82
MW0011019	T3_positive	(2E,11Z)-5-[5-(Methylthio)-4-penten-2-ynyl]-2-furanacrolein	Heterocyclic compounds	Heterocyclic compounds	C13H12O2S	233.068	232.056	1.3241	[M+H]+	0.499	3	0.7377	rp	24948-23-0	131751128	HMDB0031070	-	-	3487.62	4050.06	2977.56	9518.67	7917.63	8322.66	4130.17	3942.53	4361.29	6450.57	6164.77	6947.8	7396.73	9673.92	7340.76	3723.34	3154.94	2415.04	6427.04	5393.02	6179.55	2789.04	2738	4214.97	7610.45	7876.9	7213.89	7959.88	7612.43	6042.54	4595.09
MW0001800	T3_positive	2-(2-Naphthyl)indole	Benzene and substituted derivatives	Benzene and substituted derivatives	C18H13N	261.148	243.105	5.4384	[M+NH4]+	0.50125	3	0.7376	rp	23746-81-8	265232	-	-	-	932.59	1275.36	1318.87	4404.08	8084.75	8451.71	993.37	1490.86	1645.86	1806.76	1061.18	1592.16	2814.16	4378.25	5755.51	645.29	2198.35	2051.85	1122.25	925.62	2429.94	2212.37	1766.23	2820.57	7610.59	6380.32	5669.43	1083.15	993.63	1319.88	2842.91
[truncated: 6,225 more rows]
[truncated: 4 more columns]
